# Supplementary material for: Combined antibiotic stewardship and infection control measures to contain the spread of linezolid-resistant Staphylococcus epidermidis in an intensive care unit
Source: Antimicrob Resist Infect Control. 2021 Jun 30;10:99. doi: 10.1186/s13756-021-00970-3 (PMC8242281; doi:10.1186/s13756-021-00970-3)
Supplement: Supplementary file 2 — Additional file 2: Table S1. List of core genome genes used for the ad hoc S. epidermidis cgMLST scheme. Locus tags designations were taken from the reference strain ATCC12228 (GenBank acc. no. NC_004461). [file 13756_2021_970_MOESM2_ESM.xlsx]

## Sheet: Legend
Supplementary Table S1. List of core genome genes used for the ad hoc S. epidermidis cgMLST scheme. Locus tags designations were taken from the reference strain ATCC12228 (GenBank acc. no. NC_004461).

## Sheet: SupplementalTable
Target (locus tag)	Gene Product	Absolute Offset (numbered from the S. epidermidis reference strain ATCC12228 [ NC_004461])	Length in bp
SE0001	chromosome replication initiator DnaA	361	1356
SE0002	DNA polymerase III subunit beta	2025	1134
SE0003	recombination protein F	3821	1116
SE0004	DNA gyrase subunit B	4947	1932
SE0005	DNA gyrase subunit A	6915	2682
SE0006	hypothetical protein	9987	834
SE0007	seryl-tRNA synthetase	11647	1287
SE0008	truncated beta-hemolysin	13461	1005
SE0009	amino acid permease	14828	693
SE0010	hypothetical protein	15517	330
SE0011	homoserine-o-acetyltransferase	16135	969
SE0012	hypothetical protein	17352	927
SE0013	hypothetical protein	18307	1968
SE0014	50S ribosomal protein L9	20271	447
SE0015	replicative DNA helicase	20888	1401
SE0016	adenylosuccinate synthetase	22566	1284
SE0017	hypothetical protein	24764	93
SE0018	response regulator	24900	702
SE0019	two-component sensor histidine kinase	25614	1833
SE0021	hypothetical protein	28777	792
SE0022	hypothetical protein	30188	801
SE0023	23S rRNA (pseudouridine(1915)-N(3))-methyltransferase RlmH	32030	480
SE0146	hypothetical protein	138166	888
SE0151	hypothetical protein	142717	186
SE0153	hypothetical protein	143769	120
SE0154	hypothetical protein	144097	360
SE0156	hypothetical protein	144774	981
SE0157	malate:quinone oxidoreductase	145947	1491
SE0163	hypothetical protein	150819	495
SE0180	adenosylmethionine--8-amino-7-oxononanoate aminotransferase BioA	169879	1356
SE0181	8-amino-7-oxononanoate synthase	171245	1134
SE0183	hypothetical protein	173166	324
SE0184	staphopain,cysteine proteinase	173501	1188
SE0185	glycerol ester hydrolase	175179	1932
SE0189	ferrous iron transport protein B	179031	1383
SE0192	hypothetical protein	181281	117
SE0193	Zn-binding lipoprotein adcA	181770	996
SE0194	thiamine biosynthesis lipoprotein	183146	939
SE0195	NADH-dependent flavin oxidoreductase	184167	3018
SE0196	transmembrane efflux pump protein	187213	1377
SE0197	acetoin(diacetyl)reductase	188758	774
SE0198	hypothetical protein	189659	690
SE0199	hypothetical protein	190363	447
SE0201	diaminopimelate epimerase	190997	840
SE0203	hypothetical protein	192641	1293
SE0205	opp-1A protein	193984	1599
SE0206	opp-1B protein	195595	936
SE0208	opp-1C protein	196527	879
SE0210	opp-1F protein	198200	750
SE0211	antibiotic resistance protein	198961	1191
SE0214	formate acetyltransferase	202799	2247
SE0215	formate acetyltransferase activating enzyme	205067	756
SE0216	succinyl-diaminopimelate desuccinylase	205961	1218
SE0217	branched-chain amino acid transport system carrier protein	207532	1359
SE0218	transcriptional regulator	209356	540
SE0219	hypothetical protein	210025	903
SE0220	3-hydroxyacyl-CoA dehydrogenase	210927	966
SE0221	hypothetical protein	211889	489
SE0222	glycine betaine/carnitine/choline ABC transporter ATP-binding opuCA	212512	1188
SE0223	opuCB protein	213696	636
SE0224	glycine betaine/carnitine/choline ABC transporter opuCC	214350	960
SE0225	opuCD protein	215312	648
SE0226	tributyrin esterase	216000	768
SE0227	hypothetical protein	217037	1566
SE0228	carbamate kinase	218767	933
SE0229	ornithine carbamoyltransferase	219722	1002
SE0230	hypothetical protein	221208	225
SE0231	fosfomycin resistance protein FosB	221536	429
SE0232	hypothetical protein	222072	876
SE0234	biotin synthase	223257	942
SE0235	glycerol dehydrogenase	224503	1104
SE0236	dihydroxyacetone kinase subunit DhaK	225622	963
SE0237	hypothetical protein	226639	576
SE0238	phosphotransferase mannnose-specific family component IIA	227218	375
SE0240	hypothetical protein	229452	249
SE0241	multidrug resistance protein	230261	1419
SE0243	surfactin synthetase	233601	7203
SE0244	hypothetical protein	240813	624
SE0245	triacylglycerol lipase	241807	2187
SE0247	bicyclomycin resistance protein TcaB	244209	1404
SE0248	hypothetical protein	245767	1704
SE0249	hypothetical protein	247559	504
SE0250	rarD protein	248197	903
SE0251	ABC transporter periplasmic binding component	249207	912
SE0252	2-oxoglutarate/malate translocator-like protein	250436	1419
SE0253	dihydrolipoamide dehydrogenase	252122	1410
SE0254	branched-chain alpha-keto acid dehydrogenase E1	253573	954
SE0255	branched-chain alpha-keto acid dehydrogenase E1	254597	1041
SE0256	branched-chain alpha-keto acid dehydrogenase subunit E2	255651	1278
SE0258	hypothetical protein	257612	513
SE0259	glycine betaine transporter opuD-like protein	258289	1593
SE0260	hypothetical protein	260050	573
SE0261	pyrrolidone-carboxylate peptidase	260656	639
SE0262	hypothetical protein	261488	963
SE0263	Drp35 protein	262733	978
SE0264	hypothetical protein	263970	516
SE0265	hypothetical protein	264830	105
SE0266	malate:quinone oxidoreductase	265703	1497
SE0267	hypothetical protein	267551	519
SE0268	hypothetical protein	268213	408
SE0269	hypothetical protein	269296	417
SE0270	ATP phosphoribosyltransferase	269949	813
SE0272	histidinol dehydrogenase	271393	1245
SE0273	imidazoleglycerol-phosphate dehydratase	272753	579
SE0275	1-(5-phosphoribosyl)-5-[(5- phosphoribosylamino)methylideneamino] imidazole-4-carboxamide isomerase	273899	705
SE0276	imidazole glycerol phosphate synthase subunit HisF	274600	759
SE0277	bifunctional phosphoribosyl-AMP cyclohydrolase/phosphoribosyl-ATP pyrophosphatase protein	275355	636
SE0278	N-hydroxyarylamine O-acetyltransferase	276099	786
SE0280	hypothetical protein	277123	111
SE0281	triacylglycerol lipase	277290	2067
SE0283	pyrimidine nucleoside transport protein	281311	1215
SE0284	ctsR protein	282682	462
SE0286	ATP:guanido phosphotransferase	283717	1008
SE0287	endopeptidase	284738	2454
SE0288	DNA repair protein RadA	287682	1374
SE0289	hypothetical protein	289109	1059
SE0290	glutamyl-tRNA synthetase	290577	1455
SE0292	cysteinyl-tRNA synthetase	293029	1401
SE0294	23S rRNA (guanosine(2251)-2'-O)-methyltransferase RlmB	294810	768
SE0295	hypothetical protein	295574	528
SE0296	hypothetical protein	296171	576
SE0297	50S ribosomal protein L33	296870	144
SE0298	preprotein translocase subunit SecE	297076	183
SE0299	transcription antitermination protein	297269	549
SE0300	50S ribosomal protein L11	298149	423
SE0301	50S ribosomal protein L1	298784	696
SE0302	hypothetical protein	299574	120
SE0303	50S ribosomal protein L10	299755	501
SE0304	50S ribosomal protein L7/L12	300293	369
SE0305	hypothetical protein	300853	609
SE0306	DNA-directed RNA polymerase subunit beta	301677	3552
SE0307	DNA-directed RNA polymerase subunit beta'	305360	3624
SE0308	ribosomal protein L7Ae-like	309311	261
SE0309	30S ribosomal protein S12	309662	414
SE0310	30S ribosomal protein S7	310146	471
SE0311	elongation factor G	310736	2082
SE0312	elongation factor Tu	313036	1185
SE0313	N-acyl-L-amino acid amidohydrolase	314346	1170
SE0314	hypothetical protein	316173	426
SE0315	ornithine cyclodeaminase	316850	951
SE0316	hypothetical protein	317888	210
SE0317	UDP-glucose 4-epimerase related protein	318356	957
SE0318	branched-chain amino acid aminotransferase	319769	1077
SE0320	xylitol dehydrogenase	321825	1032
SE0321	teichoic acid biosynthesis protein B	322873	1695
SE0322	phosphoglycolate phosphatase	324936	696
SE0323	nitrilotriacetate monooxygenase	325720	1305
SE0324	3-ketoacyl-ACP reductase	327086	759
SE0325	deoxypurine kinase	328193	663
SE0327	Cu binding protein (Mn oxidation	329532	507
SE0329	hypothetical protein	330206	879
SE0330	hypothetical protein	331089	567
SE0332	poly (glycerol-phosphate) alpha-glucosyltransferase	335639	1503
SE0334	arsenic efflux pump protein	337713	492
SE0337	GTP cyclohydrolase	338885	879
SE0338	hypothetical protein	339777	666
SE0339	hypothetical protein	340458	369
SE0340	glucosamine-6-phosphate isomerase	341105	732
SE0341	hexulose-6-phosphate synthase	341945	633
SE0342	6-phospho 3-hexuloisomerase	342579	549
SE0343	indigoidine systhesis protein	343249	648
SE0345	hypothetical protein	345249	126
SE0346	acetyl-CoA c-acetyltransferase	345377	1149
SE0348	hypothetical protein	346857	261
SE0349	phosphomethylpyrimidine kinase	348396	831
SE0350	penicillin amidase V	349330	981
SE0351	uracil-DNA glycosylase	350477	651
SE0352	hypothetical protein	351128	369
SE0353	hypothetical protein	351521	369
SE0354	cationic amino acid transporter	352005	1491
SE0356	hypothetical protein	354166	453
SE0357	hypothetical protein	354631	651
SE0358	heme peroxidase	355897	750
SE0359	phosphotransacetylase	356817	990
SE0360	hypothetical protein	357806	840
SE0361	mevalonate kinase	359433	840
SE0362	mevalonate diphosphate decarboxylase	360277	984
SE0363	phosphomevalonate kinase	361273	1077
SE0364	hypothetical protein	362563	342
SE0365	mercuric reductase-like protein	363230	1368
SE0367	oxidoreductase ion channel	365144	939
SE0368	hypothetical protein	366699	477
SE0369	hypothetical protein	367267	1299
SE0370	hypothetical protein	368622	507
SE0371	hypothetical protein	369213	1188
SE0372	NCAIR mutase (PurE)-like protein	370397	777
SE0373	PP family ATPase	371188	837
SE0374	hypothetical protein	372035	1269
SE0375	alcohol dehydrogenase	373593	1023
SE0376	hypothetical protein	374696	228
SE0377	hypothetical protein	374947	141
SE0378	hypothetical protein	375200	111
SE0379	hypothetical protein	375565	429
SE0380	arginyl-tRNA synthetase	375990	1662
SE0381	endonuclease III	377908	636
SE0382	transcriptional regulator	378598	753
SE0383	iron-binding protein	379799	888
SE0384	iron(III) ABC transporter permease	380965	945
SE0386	2-hydroxy-6-oxo-6-phenylhexa-2,4-dienoate hydrolase	382680	792
SE0387	hypothetical protein	383674	510
SE0388	hypothetical protein	384428	720
SE0389	esterase/lipase	385356	777
SE0390	accessory regulator A	386305	375
SE0391	hypothetical protein	387092	954
SE0392	hypothetical protein	388371	930
SE0394	hypothetical protein	389399	147
SE0395	hypothetical protein	389654	225
SE0396	hypothetical protein	389894	207
SE0397	monovalent cation/H+ antiporter subunit A	390823	2403
SE0400	monovalent cation/H+ antiporter subunit D	393968	1503
SE0401	monovalent cation/H+ antiporter subunit E	395467	483
SE0403	monovalent cation/H+ antiporter subunit G	396223	465
SE0404	hypothetical protein	397136	2040
SE0405	lipoprotein	399911	930
SE0406	hypothetical protein	400837	837
SE0407	ABC transporter ATP-binding protein	401674	747
SE0408	iron dependent repressor	402540	645
SE0409	hypothetical protein	403349	747
SE0410	teichoic acid biosynthesis protein	404234	795
SE0411	teichoic acids export protein ATP-binding subunit	405106	795
SE0412	teichoic acid biosynthesis protein	406232	813
SE0413	teichoic acid biosynthesis protein B	407367	1092
SE0414	teichoic acid biosynthesis protein X	408458	1065
SE0415	teichoic acid biosynthesis protein	409657	399
SE0416	hypothetical protein	410197	111
SE0417	hypothetical protein	410396	150
SE0418	ATP-binding cassette transporter A	411039	1728
SE0419	pyrimidine nucleoside transporter	413052	1230
SE0420	hypothetical protein	414818	834
SE0421	ferrichrome ABC transporter ATP-binding protein	416010	798
SE0422	hypothetical protein	417127	501
SE0423	hypothetical protein	417939	981
SE0424	lipase LipA	419198	1050
SE0425	hypothetical protein	420806	507
SE0426	hypothetical protein	421421	924
SE0428	two-component sensor histidine kinase	423030	1041
SE0430	ABC transporter permease	424955	1902
SE0431	hypothetical protein	427378	618
SE0432	low-affinity inorganic phosphate transporter	428010	1011
SE0433	secretory antigen SsaA-like protein	429213	801
SE0434	hypothetical protein	430424	660
SE0435	AraC family transcriptional regulator	431346	2175
SE0436	hypothetical protein	433626	369
SE0437	hypothetical protein	434247	717
SE0438	hypothetical protein	434963	477
SE0439	cell wall biosynthesis protein ScdA	435691	675
SE0440	flavohemoprotein	436537	1146
SE0441	hypothetical protein	437702	186
SE0442	hypothetical protein	438170	600
SE0443	LysR family transcriptional regulator	439036	669
SE0444	sugar efflux transporter	439762	1209
SE0445	hypothetical protein	440977	489
SE0446	hypothetical protein	441521	690
SE0447	hypothetical protein	442649	423
SE0448	hypothetical protein	443203	297
SE0449	hypothetical protein	443616	558
SE0450	hypothetical protein	444472	567
SE0451	hypothetical protein	445049	450
SE0452	hypothetical protein	445501	681
SE0453	hypothetical protein	446378	465
SE0454	undecaprenyl pyrophosphate phosphatase	447125	873
SE0455	hypothetical protein	448148	1695
SE0456	ABC transporter	449839	1695
SE0457	transcriptional regulator	451774	444
SE0458	hypothetical protein	452217	102
SE0459	cobalamin synthesis related protein	452439	927
SE0460	hypothetical protein	453378	303
SE0461	malate dehydrogenase	453803	948
SE0462	hypothetical protein	454884	1557
SE0463	deoxyribodipyrimidine photolyase	456637	1374
SE0464	hypothetical protein	458060	249
SE0465	hypothetical protein	458326	624
SE0466	quinolone resistance protein	459354	1164
SE0467	hypothetical protein	460839	471
SE0468	transcription regulation protein	461423	483
SE0469	hypothetical protein	462005	99
SE0470	transcription repressor of fructose operon	462136	759
SE0471	1-phosphofructokinase	462891	921
SE0472	PTS system fructose-specific transporter subunit IIABC	463817	1953
SE0473	N-acetylglucosamine-6-phosphate deacetylase	466143	1173
SE0474	hypothetical protein	467552	1350
SE0475	plant-metabolite dehydrogenase	469116	840
SE0477	CsbB stress response protein	470158	1107
SE0478	histidine protein kinase	471334	966
SE0479	response regulator	472389	690
SE0481	hypothetical protein	473577	438
SE0484	hypothetical protein	475115	600
SE0485	7-cyano-7-deazaguanosine (preQ0) biosynthesis protein QueE	475816	714
SE0486	6-pyruvoyl tetrahydrobiopterin synthase	476530	420
SE0487	7-cyano-7-deazaguanine synthase QueC	476954	672
SE0489	para-aminobenzoate synthase component I	478499	1152
SE0490	para-aminobenzoate synthase component I	479652	609
SE0491	hypothetical protein	480309	207
SE0493	hypothetical protein	481253	1005
SE0494	anion-binding protein	482809	1941
SE0499	hypothetical protein	487205	816
SE0500	ABC transporter ATP-binding protein	488148	1884
SE0501	ATP-dependent DNA helicase RecQ	490042	1782
SE0503	choline transporter	492990	1515
SE0504	histidinol-phosphate aminotransferase	494707	1056
SE0505	hypothetical protein	495885	540
SE0506	bifunctional acetaldehyde-CoA/alcohol dehydrogenase	496491	2610
SE0507	multidrug resistance protein	499499	924
SE0509	di-tripepride ABC transporter	501077	1506
SE0510	7-cyano-7-deazaguanine reductase	502866	501
SE0511	hypothetical protein	503380	876
SE0513	ribonucleotide-diphosphate reductase subunit alpha	505371	2106
SE0514	ribonucleotide-diphosphate reductase subunit beta	507595	969
SE0515	ferrichrome ABC transporter permease	508817	975
SE0517	ferrichrome ABC transporter ATP-binding protein	510731	780
SE0518	ferrichrome ABC transporter	511589	1044
SE0519	hypothetical protein	512783	315
SE0520	UDP-N-acetylenolpyruvoylglucosamine reductase	513119	933
SE0521	hypothetical protein	514168	528
SE0522	hypothetical protein	514812	891
SE0523	hypothetical protein	515851	321
SE0524	glycerate kinase	516442	1131
SE0525	peptidase T	517663	1239
SE0526	hypothetical protein	518922	495
SE0527	hypothetical protein	519432	762
SE0528	hypothetical protein	520388	1071
SE0529	lipophilic protein	521804	1080
SE0530	hypothetical protein	522944	642
SE0531	hypothetical protein	523730	867
SE0532	competence protein ComF	525100	903
SE0534	hypothetical protein	526730	570
SE0535	preprotein translocase subunit SecA	527965	2535
SE0536	peptide chain release factor 2	530813	999
SE0537	hypothetical protein	532151	801
SE0538	hypothetical protein	533260	642
SE0539	hypothetical protein	533907	234
SE0541	excinuclease ABC subunit B	534697	1986
SE0542	excinuclease ABC subunit A	536690	2835
SE0543	HPr kinase/phosphorylase	539879	933
SE0544	prolipoprotein diacylglyceryl transferase	540817	840
SE0546	hypothetical protein	542156	1440
SE0547	thioredoxine reductase	543660	933
SE0548	hypothetical protein	544768	909
SE0549	hypothetical protein	545676	996
SE0550	hypothetical protein	546800	945
SE0551	ATP-dependent Clp protease proteolytic subunit	548072	585
SE0552	hypothetical protein	548918	192
SE0553	cell-division inhibitor	549140	900
SE0555	hypothetical protein	551697	237
SE0556	glycolytic operon regulator	552289	1014
SE0557	glyceraldehyde-3-phosphate dehydrogenase	553354	1011
SE0558	phosphoglycerate kinase	554558	1191
SE0559	triosephosphate isomerase	555879	762
SE0560	2,3-bisphosphoglycerate-independent phosphoglycerate mutase	556643	1518
SE0561	phosphopyruvate hydratase	558299	1305
SE0562	hypothetical protein	559769	459
SE0563	preprotein translocase subunit SecG	560296	234
SE0564	carboxyesterase-like protein	560830	741
SE0565	ribonuclease R	561605	2379
SE0566	SsrA-binding protein	564008	471
SE0568	hypothetical protein	565717	498
SE0571	Na+-transporting ATP synthase	569188	1308
SE0572	hypothetical protein	570521	96
SE0573	hypothetical protein	570722	345
SE0574	hypothetical protein	571286	417
SE0575	hypothetical protein	572124	195
SE0576	hypothetical protein	573200	504
SE0577	cation-efflux system membrane protein CzcD	573990	942
SE0578	cold-shock protein C	576297	201
SE0579	hypothetical protein	577118	225
SE0580	hypothetical protein	577366	285
SE0581	hypothetical protein	577749	747
SE0582	hypothetical protein	578777	237
SE0583	hypothetical protein	579073	555
SE0584	hypothetical protein	579817	189
SE0586	hypothetical protein	580891	237
SE0587	phosphoglycerate mutase	581323	606
SE0588	lactococcal prophage ps3 protein 05	582199	501
SE0589	hypothetical protein	582782	129
SE0591	hypothetical protein	583624	423
SE0592	3-dehydroquinase	584207	717
SE0593	hypothetical protein	585004	543
SE0594	thioredoxin	585729	324
SE0595	arsenate reductase	586195	354
SE0596	glycine cleavage system protein H	586722	381
SE0597	hypothetical protein	587256	93
SE0598	hypothetical protein	587362	387
SE0600	ABC transporter ATP-binding protein	588290	1026
SE0602	hypothetical protein	590024	813
SE0603	hypothetical protein	591106	159
SE0604	hypothetical protein	591439	192
SE0605	hypothetical protein	591696	861
SE0606	ABC transporter ATP-binding protein	592878	762
SE0607	hypothetical protein	593734	1308
SE0608	aminotransferase NifS-like protein	595109	1242
SE0610	hypothetical protein	597010	1398
SE0611	hypothetical protein	598426	96
SE0613	hemolysin	599730	1026
SE0614	hypothetical protein	601122	849
SE0615	hypothetical protein	601983	828
SE0616	hypothetical protein	602896	1320
SE0617	lipoyl synthase	604304	915
SE0618	hypothetical protein	605405	390
SE0619	hypothetical protein	605854	267
SE0620	hypothetical protein	606239	435
SE0621	N-acetyl-glucosamine catabolism-like protein	606673	780
SE0622	glycerate dehydrogenase	607494	972
SE0623	hypothetical protein	608870	147
SE0624	D-alanine--poly(phosphoribitol) ligase subunit 1	609032	1458
SE0625	DltB membrane protein	610486	1215
SE0626	D-alanine--poly(phosphoribitol) ligase subunit 2	611718	237
SE0627	poly(glycerophosphate chain) D-alanine transfer protein	611951	1239
SE0630	nitrogen fixation protein NifU	616952	243
SE0631	hypothetical protein	617294	321
SE0632	NADH dehydrogenase	617805	1065
SE0633	hypothetical protein	619151	246
SE0634	hypothetical protein	619426	360
SE0635	NADH dehydrogenase	620055	1209
SE0636	leucyl aminopeptidase	621583	1482
SE0637	hypothetical protein	623250	1317
SE0638	hypothetical protein	624589	375
SE0639	hypothetical protein	625022	1155
SE0640	monovalent cation/H+ antiporter subunit G	626481	357
SE0642	monovalent cation/H+ antiporter subunit E	627108	480
SE0643	monovalent cation/H+ antiporter subunit D	627589	1497
SE0646	monovalent cation/H+ antiporter subunit A	629840	2406
SE0647	hypothetical protein	632439	381
SE0648	peptidyl-prolyl cis-trans isomerase-like protein	632885	594
SE0649	polyribonucleotide nucleotidyltransferase	633895	261
SE0650	NADH-dependent flavin oxidoreductase	634476	1128
SE0653	ornithine--oxo-acid transaminase	636795	1191
SE0654	NAD-specific glutamate dehydrogenase	638094	1245
SE0655	glycerophosphoryl diester phosphodiesterase	639530	1050
SE0656	argininosuccinate lyase	640729	1392
SE0658	glucose-6-phosphate isomerase	643662	1332
SE0659	hypothetical protein	645311	576
SE0660	type-I signal peptidase	645890	522
SE0662	type-1 signal peptidase 1B	646430	576
SE0664	ATP-dependent nuclease subunit A	650574	3675
SE0665	5-oxo-1,2,5-tricarboxilic-3-penten acid decarboxylase	654447	906
SE0666	hypothetical protein	655710	402
SE0669	coenzyme A disulfide reductase	658378	1317
SE0670	hypothetical protein	659772	822
SE0671	hypothetical protein	660642	393
SE0673	lipopolysaccharide modification acyltransferase	661409	1824
SE0674	clpB protein	663441	2610
SE0676	hypothetical protein	667790	195
SE0677	3-oxoacyl-ACP synthase	668266	942
SE0678	3-oxoacyl-ACP synthase	669219	1245
SE0679	hypothetical protein	670534	372
SE0680	oligopeptide transport system permease	671146	927
SE0681	oligopeptide transport system permease OppC	672072	1071
SE0682	oligopeptide transport ATP-binding protein subunit	673157	1080
SE0684	peptide binding protein OppA	675194	1644
SE0685	tryptophanyl-tRNA synthetase	676895	990
SE0686	transcriptional regulator Spx	678175	396
SE0688	adaptor protein MecA	680485	723
SE0689	transcription factor	681297	987
SE0690	thimet oligopeptidase-like protein	682334	1809
SE0691	hypothetical protein	684606	777
SE0692	hypothetical protein	685426	366
SE0693	hypothetical protein	685873	591
SE0694	hypothetical protein	686747	348
SE0695	GTP pyrophosphokinase	687111	636
SE0696	inorganic polyphosphate/ATP-NAD kinase	687760	810
SE0697	hypothetical protein	688566	855
SE0698	Mg2+ transporter	689445	1386
SE0699	Na+/H+ antiporter-like protein	690840	1845
SE0700	hypothetical protein	693394	624
SE0705	glucose-6-phosphate 1-dehydrogenase	695902	378
SE0707	exinuclease ABC subunit A	696643	2013
SE0708	hypothetical protein	698892	102
SE0712	enoyl-ACP reductase	700868	771
SE0713	hypothetical protein	702037	1119
SE0714	hypothetical protein	703347	756
SE0715	hypothetical protein	704256	510
SE0716	multidrug resistance protein-like protein	705030	1194
SE0718	UDP-N-acetylmuramoylalanyl-D-glutamate--L-lysine ligase	707897	1485
SE0720	peptide chain release factor 3	709620	1563
SE0721	toxic anion resistance protein	711491	807
SE0724	Na+-transporting ATP synthase	714284	1359
SE0725	nucleotidase	715736	1551
SE0726	hypothetical protein	717389	603
SE0727	hypothetical protein	717997	186
SE0728	lipoate-protein ligase-like protein	718387	987
SE0729	hypothetical protein	719451	219
SE0730	hypothetical protein	719762	96
SE0731	competence transcription factor	719884	576
SE0738	hypothetical protein	724548	216
SE0739	hypothetical protein	724779	93
SE0740	hypothetical protein	724994	558
SE0741	1,4-dihydroxy-2-naphthoate octaprenyltransferase	725903	939
SE0742	hypothetical protein	726840	96
SE0744	2-succinyl-5-enolpyruvyl-6-hydroxy-3- cyclohexene-1-carboxylate synthase	728368	1674
SE0746	1,4-dihydroxy-2-naphthoyl-CoA synthase	730824	819
SE0747	HisC protein	731987	1185
SE0748	hypothetical protein	733314	1008
SE0749	ATL autolysin transcription regulator	734475	420
SE0750	N-acetylmuramoyl-L-alanine amidase	735134	4008
SE0751	hypothetical protein	739382	423
SE0752	hypothetical protein	740378	471
SE0754	autolysis and methicillin resistant-like protein	742947	1203
SE0755	ribonucleoside hydrolase RihC	744306	909
SE0756	quinol oxidase polypeptide IV QoxD	745401	291
SE0758	quinol oxidase polypeptide I QoxB	746283	1989
SE0759	quinol oxidase polypeptide II QoxA	748271	1125
SE0760	chitinase	749933	318
SE0761	bifunctional 5,10-methylene-tetrahydrofolate dehydrogenase/ 5,10-methylene-tetrahydrofolate cyclohydrolase	750623	861
SE0763	5-(carboxyamino)imidazole ribonucleotide synthase	752157	1128
SE0764	phosphoribosylaminoimidazole-succinocarboxamide synthase	753285	705
SE0765	hypothetical protein	753989	261
SE0767	phosphoribosylformylglycinamidine synthase II	754915	2190
SE0769	phosphoribosylaminoimidazole synthetase	758560	1032
SE0770	phosphoribosylglycinamide formyltransferase	759591	567
SE0771	bifunctional phosphoribosylaminoimidazolecarboxamide formyltransferase/IMP cyclohydrolase	760174	1479
SE0772	phosphoribosylamine--glycine ligase	761786	1134
SE0774	cation ABC transporter	763851	1404
SE0775	hypothetical protein	765268	576
SE0776	hypothetical protein	766366	1776
SE0777	hypothetical protein	768553	135
SE0778	hypothetical protein	768839	1293
SE0779	hypothetical protein	770442	1173
SE0780	hypothetical protein	771674	540
SE0781	phosphocarrier protein HPr	772369	267
SE0782	phosphoenolpyruvate-protein phosphatase	772638	1719
SE0783	hypothetical protein	774630	237
SE0784	cytochrome d ubiquinol oxidase subunit 1-like protein	775066	1356
SE0785	cytochrome d ubiquinol oxidase subunit II-like protein	776418	1017
SE0786	hypothetical protein	777490	660
SE0787	hypothetical protein	779131	1683
SE0788	hypothetical protein	780813	219
SE0789	peptide deformylase	781463	552
SE0790	hypothetical protein	782197	627
SE0791	pyrubate dehydrogenase E1 component subunit alpha	782994	1113
SE0792	pyruvate dehydrogenase E1 component subunit beta	784110	978
SE0793	branched-chain alpha-keto acid dehydrogenase subunit E2	785218	1302
SE0794	dihydrolipoamide dehydrogenase	786524	1407
SE0795	hypothetical protein	788232	279
SE0796	hypothetical protein	788649	540
SE0797	potA protein	789200	1095
SE0799	potC protein	791087	822
SE0800	potD protein	791905	1074
SE0801	hypothetical protein	793047	1152
SE0802	hypothetical protein	794632	408
SE0803	manganese transport protein MntH	795253	1362
SE0804	hypothetical protein	796729	612
SE0805	myo-inositol-1(or 4)-monophosphatase	797517	822
SE0806	hypothetical protein	798892	192
SE0807	GTP-binding elongation factor	799182	1848
SE0810	hypothetical protein	802154	483
SE0811	hypothetical protein	802781	276
SE0812	hypothetical protein	803563	1119
SE0813	pyruvate carboxylase	805071	3462
SE0814	heme synthase	808675	909
SE0815	protoheme IX farnesyltransferase	809882	915
SE0816	hypothetical protein	810822	462
SE0817	hypothetical protein	811725	1053
SE0818	hypothetical protein	812798	435
SE0819	glycerophosphoryl diester phosphodiesterase	813747	927
SE0820	hypothetical protein	814703	120
SE0821	hypothetical protein	814894	252
SE0822	hypothetical protein	815155	390
SE0823	hypothetical protein	815611	543
SE0824	phosphopantetheine adenylyltransferase	816155	486
SE0825	hypothetical protein	817044	1134
SE0826	hypothetical protein	818305	555
SE0827	50S ribosomal protein L32	818937	174
SE0829	hypothetical protein	822202	204
SE0830	rRNA methylase	822412	741
SE0831	phenylalanyl-tRNA synthetase subunit alpha	823520	1059
SE0832	phenylalanyl-tRNA synthetase subunit beta	824578	2403
SE0833	ribonuclease HIII	827032	927
SE0834	hypothetical protein	828219	267
SE0835	hypothetical protein	828486	522
SE0836	hypothetical protein	829082	1710
SE0837	recombination and DNA strand exchange inhibitor protein	830801	2349
SE0838	thioredoxin	833408	315
SE0839	excinuclease ABC subunit C	833802	1803
SE0840	succinate dehydrogenase cytochrome b-558	835971	615
SE0841	succinate dehydrogenase flavoprotein subunit	836738	1767
SE0842	succinate dehydrogenase iron-sulfur subunit	838504	843
SE0843	glutamate racemase	839509	804
SE0844	nucleoside-triphosphatase	840327	588
SE0846	hypothetical protein	842071	141
SE0847	hypothetical protein	842267	135
SE0850	hypothetical protein	842885	687
SE0851	hypothetical protein	843680	441
SE0852	hypothetical protein	844304	1614
SE0853	cell division protein MraZ	846061	432
SE0854	S-adenosyl-methyltransferase MraW	846507	936
SE0856	penicillin-binding protein 1	847837	2328
SE0857	phospho-N-acetylmuramoyl-pentapeptide- transferase	850353	966
SE0858	UDP-N-acetylmuramoyl-L-alanyl-D-glutamate synthetase	851320	1350
SE0859	div1b protein	852679	1398
SE0860	cell division protein	854182	1395
SE0861	cell division protein FtsZ	855609	1185
SE0862	hypothetical protein	857213	792
SE0863	hypothetical protein	858030	669
SE0864	hypothetical protein	858952	354
SE0865	hypothetical protein	859317	291
SE0866	cell-division protein	860081	444
SE0867	cell-divisio initiation protein	860547	657
SE0868	isoleucyl-tRNA synthetase	861518	2751
SE0869	hypothetical protein	865031	798
SE0870	secretory antigen SsaA	865833	471
SE0871	lipoprotein signal peptidase	866344	534
SE0872	hypothetical protein	866880	918
SE0873	bifunctional pyrimidine regulatory protein PyrR uracil phosphoribosyltransferase	868100	528
SE0875	uracil permease	868860	1308
SE0876	aspartate carbamoyltransferase	870193	882
SE0877	dihydroorotase	871092	1278
SE0879	carbamoyl phosphate synthase large subunit	873463	3174
SE0880	orotidine 5'-phosphate decarboxylase	876665	699
SE0881	orotate phosphoribosyltransferase	877364	612
SE0882	hypothetical protein	877983	225
SE0883	hypothetical protein	878745	408
SE0884	fibrinogen binding protein	879214	1698
SE0885	guanylate kinase	881181	624
SE0886	DNA-directed RNA polymerase subunit omega	881804	213
SE0887	pantothenate metabolism flavoprotein	882554	1200
SE0888	PriA,primosomal protein	883753	2409
SE0889	hypothetical protein	886269	204
SE0891	methionyl-tRNA formyltransferase	887175	933
SE0892	16S rRNA (cytosine(967)-C(5))-methyltransferase	888104	1308
SE0893	23S rRNA (adenine(2503)-C(2))-methyltransferase RlmN	889414	1095
SE0894	PP2C protein phosphatase	890515	744
SE0895	protein kinase	891255	2004
SE0896	hypothetical protein	893552	891
SE0897	ribulose-phosphate 3-epimerase	894443	645
SE0898	hypothetical protein	895092	636
SE0899	50S ribosomal protein L28	895810	189
SE0900	hypothetical protein	896356	375
SE0901	hypothetical protein	896745	1659
SE0902	ATP-dependent DNA helicase RecG	898607	2049
SE0903	fatty acid biosynthesis transcriptional regulator	900763	612
SE0904	glycerol-3-phosphate acyltransferase PlsX	901376	978
SE0905	malonyl CoA-ACP transacylase	902355	927
SE0907	acyl carrier protein	904172	234
SE0908	ribonuclease III	904520	738
SE0909	chromosome segregation SMC protein	905384	3570
SE0910	signal recognition particle	908950	1227
SE0911	DNA-binding protein	910178	333
SE0912	ffh protein	910541	1368
SE0913	30S ribosomal protein S16	912340	276
SE0914	16S rRNA-processing protein RimM	912742	504
SE0915	tRNA (guanine-N(1)-)-methyltransferase	913245	738
SE0916	50S ribosomal protein L19	914088	351
SE0917	hypothetical protein	914969	2604
SE0920	hypothetical protein	920361	114
SE0921	ribosomal biogenesis GTPase	920495	864
SE0922	ribonuclease HII	921363	771
SE0923	succinyl-CoA synthetase subunit beta	922241	1167
SE0924	succinyl-CoA synthetase subunit alpha	923429	909
SE0925	DNA processing Smf protein	925143	873
SE0926	DNA topoisomerase I	926198	2070
SE0927	tRNA (uracil-5-)-methyltransferase Gid	928292	1308
SE0928	xerC protein	929824	891
SE0929	ATP-dependent protease peptidase subunit	930718	543
SE0930	ATP-dependent protease ATP-binding subunit HslU	931329	1404
SE0931	transcriptional repressor CodY	932756	774
SE0932	30S ribosomal protein S2	933888	789
SE0933	elongation factor Ts	934828	879
SE0934	uridylate kinase	935847	723
SE0935	ribosome recycling factor	936586	555
SE0937	phosphatidate cytidylyltransferase	938135	783
SE0938	hypothetical protein	939151	1287
SE0939	prolyl-tRNA synthetase	940456	1704
SE0940	DNA polymerase III PolC	942391	4329
SE0941	hypothetical protein	946898	468
SE0942	transcription elongation factor NusA	947386	1224
SE0943	hypothetical protein	948627	285
SE0944	ribosomal protein L7AE family protein	948911	318
SE0945	translation initiation factor IF-2	949233	2163
SE0946	ribosome-binding factor A	951625	393
SE0948	tRNA pseudouridine synthase B	952186	918
SE0949	FAD synthase RibC	953119	972
SE0950	30S ribosomal protein S15	954210	270
SE0951	polynucleotide phosphorylase	954611	2106
SE0952	hypothetical protein	957039	1719
SE0953	SpoIIIE protein	959023	2394
SE0954	GntR family transcriptional regulator	961419	714
SE0955	processing proteinase-like protein	962253	1182
SE0956	precessing proteinase	963434	1290
SE0957	3-oxoacyl- acyl-carrier protein reductase YmfI	964720	705
SE0958	hypothetical protein	965577	828
SE0959	hypothetical protein	966423	393
SE0960	phosphatidylglycerophosphate synthase	966844	582
SE0962	competence-damage inducible protein cinA	968236	789
SE0963	recombinase A	969195	1050
SE0964	phosphodiesterase	970470	1560
SE0965	hypothetical protein	972118	216
SE0966	hypothetical protein	972497	795
SE0967	2-oxoacid ferredoxin oxidoreductase subunit alpha	973404	1761
SE0968	2-oxoglutarate ferredoxin oxidoreductase subunit beta	975165	867
SE0969	hypothetical protein	976617	618
SE0970	hypothetical protein	977291	291
SE0971	(dimethylallyl)adenosine tRNA methylthiotransferase	977924	1545
SE0972	hypothetical protein	979470	366
SE0973	hypothetical protein	979859	495
SE0974	DNA mismatch repair protein MutS	980551	2622
SE0975	DNA mismatch repair protein	983187	1938
SE0976	glycerol uptake operon antiterminator regulatory protein	985138	534
SE0977	glycerol uptake facilitator	986046	825
SE0978	glycerol kinase	987024	1500
SE0979	aerobic glycerol-3-phosphate dehydrogenase	988700	1674
SE0980	lysophospholipase	990597	927
SE0981	tRNA delta(2)-isopentenylpyrophosphate transferase	991535	999
SE0983	glutathione peroxidase	992948	477
SE0984	GTP-binding proteinase modulator YnbA	993525	1251
SE0985	aluminum resistance protein	994791	1239
SE0986	glutamine synthetase repressor	996510	366
SE0987	glutamine-ammonia ligase	996894	1341
SE0994	hypothetical protein	1001662	684
SE0995	hypothetical protein	1002415	1026
SE0996	hypothetical protein	1003754	198
SE0997	cardiolipin synthetase-like protein	1004009	1473
SE0999	hypothetical protein	1006531	732
SE1001	hypothetical protein	1008106	252
SE1002	two-component response regulator	1008354	603
SE1003	hypothetical protein	1009139	189
SE1004	thermonuclease	1009483	546
SE1006	hypothetical protein	1010764	873
SE1007	hypothetical protein	1011963	600
SE1008	aspartate kinase	1012640	1377
SE1009	homoserine dehydrogenase	1014205	1281
SE1010	threonine synthase	1015491	1065
SE1011	homoserine kinase	1016557	921
SE1012	hypothetical protein	1017540	807
SE1014	hypothetical protein	1019418	315
SE1015	gamma-aminobutyrate permease	1020038	1449
SE1016	catalase	1021717	1515
SE1017	50S ribosomal protein L33	1023321	150
SE1018	30S ribosomal protein S14	1023637	270
SE1019	guanosine 5'-monophosphate oxidoreductase	1024060	978
SE1020	hypothetical protein	1025051	1026
SE1022	lexa repressor	1026428	234
SE1023	hypothetical protein	1027191	234
SE1024	hypothetical protein	1027585	237
SE1025	transketolase	1028053	1989
SE1026	hypothetical protein	1030248	228
SE1027	hypothetical protein	1030686	489
SE1028	exonuclease SbcD	1031282	1125
SE1029	exonuclease SbcC	1032410	3030
SE1030	large-conductance mechanosensitive channel	1035557	351
SE1031	glycine betaine transporter	1036119	1641
SE1032	aconitate hydratase	1038180	2706
SE1033	hypothetical protein	1041008	468
SE1034	hypothetical protein	1041526	297
SE1035	hypothetical protein	1042066	609
SE1036	DNA topoisomerase IV subunit B	1042878	2001
SE1037	DNA topoisomerase IV subunit A	1044875	2403
SE1038	amino acid carrier protein	1047489	1458
SE1039	transcription antiterminator	1049141	849
SE1040	hypothetical protein	1050123	1230
SE1041	oxacillin resistance-related FmtC protein	1051606	2523
SE1042	methionine sulfoxide reductase A	1054322	516
SE1043	peptide methionine sulfoxide reductase	1054973	990
SE1045	4-oxalocrotonate tautomerase	1056503	195
SE1047	prephenate dehydrogenase	1058166	1089
SE1048	anthranilate synthase component I	1059913	1407
SE1049	anthranilate synthase component II	1061316	567
SE1050	anthranilate phosphoribosyltransferase	1061885	996
SE1051	indole-3-glycerol phosphate synthase	1062884	789
SE1053	tryptophan synthase subunit beta	1064289	1209
SE1055	hypothetical protein	1066400	672
SE1057	methicillin resistance factor	1067344	1254
SE1058	FemB protein	1068623	1254
SE1059	hypothetical protein	1071003	765
SE1060	opp-2F protein	1071996	699
SE1063	oligopeptide transporter permease	1074280	1020
SE1064	hypothetical protein	1075460	339
SE1065	oligoendopeptidase	1076046	1812
SE1066	negative regulator PhoU	1077951	648
SE1067	phosphate transporter ATP-binding protein	1078605	876
SE1068	phosphate ABC transporter	1079572	906
SE1069	phosphate ABC transporter	1080479	927
SE1070	thioredoxine reductase	1081613	978
SE1071	hypothetical protein	1083193	897
SE1072	ABC transporter ATP-binding protein	1084304	1608
SE1073	aspartate kinase	1086488	1233
SE1074	aspartate semialdehyde dehydrogenase	1087791	990
SE1075	4-hydroxy-tetrahydrodipicolinate synthase	1088782	885
SE1076	4-hydroxy-tetrahydrodipicolinate reductase	1089666	723
SE1077	2,3,4,5-tetrahydropyridine-2,6-dicarboxylate N-acetyltransferase	1090410	723
SE1078	hippurate hydrolase	1091290	1152
SE1079	alanine racemase	1092447	1074
SE1080	diaminopimelate decarboxylase	1093521	1266
SE1086	cold-shock protein CspA	1097882	201
SE1087	acylphosphatase	1098730	270
SE1088	5-bromo-4-chloroindolyl phosphate hydrolysis protein XpaC	1099039	627
SE1089	tellurite resistance protein	1099688	1131
SE1090	branched-chain amino acid carrier protein	1100894	1344
SE1091	hypothetical protein	1102424	1890
SE1092	nitric-oxide reductase	1104326	792
SE1093	hypothetical protein	1105295	204
SE1094	ABC transporter-like protein	1105523	810
SE1095	hypothetical protein	1106527	180
SE1096	dihydrolipoamide succinyltransferase	1106863	1263
SE1097	2-oxoglutarate dehydrogenase subunit E1	1108144	2805
SE1098	hypothetical protein	1110967	111
SE1099	protein histidine kinase arlS	1111363	1371
SE1100	response regulator ArlR	1112730	660
SE1101	hypothetical protein	1113562	111
SE1109	hypothetical protein	1121909	615
SE1110	undecaprenyldiphospho-muramoylpentapeptide beta-N- acetylglucosaminyltransferase	1122536	1074
SE1111	hypothetical protein	1123627	504
SE1112	hypothetical protein	1124166	117
SE1113	carboxy-terminal processing protease	1124466	1476
SE1114	hypothetical protein	1126286	225
SE1115	PTS system glucose-specific transporter subunit enzyme II A	1126510	501
SE1116	methionine sulfoxide reductase B	1127023	429
SE1117	methionine sulfoxide reductase A	1127448	525
SE1118	hypothetical protein	1128075	849
SE1121	ABC transporter ATP-binding protein	1130730	663
SE1123	hypothetical protein	1132669	438
SE1124	hypothetical protein	1133158	261
SE1125	hypothetical protein	1133430	195
SE1126	hypothetical protein	1133875	705
SE1127	cell wall enzyme EbsB	1134904	396
SE1130	5'-3' exonuclease	1166264	879
SE1131	hypothetical protein	1167161	3438
SE1132	hypothetical protein	1170976	675
SE1133	hypothetical protein	1171782	1137
SE1134	hypothetical protein	1173561	339
SE1135	hypothetical protein	1173913	567
SE1136	hypothetical protein	1174491	333
SE1137	Holliday junction-specific endonuclease	1175167	627
SE1138	penicillin-binding protein	1175790	2232
SE1139	hypothetical protein	1178211	333
SE1141	chromosome replication initiation protein dnaD	1179197	687
SE1142	asparaginyl-tRNA synthetase	1179976	1293
SE1143	dinG protein	1181389	2709
SE1145	[cytidine(C)-cytidine(C)-adenosine (A)]-adding enzyme	1185080	1203
SE1147	hypothetical protein	1187436	318
SE1148	hypothetical protein	1187934	645
SE1150	hypothetical protein	1188674	594
SE1151	hypothetical protein	1189279	564
SE1152	hypothetical protein	1189856	1245
SE1153	3-phosphoshikimate 1-carboxyvinyltransferase	1191104	1302
SE1154	3-dehydroquinate synthase	1192415	1065
SE1155	chorismate synthase	1193507	1167
SE1156	nucleoside diphosphate kinase	1195154	480
SE1157	heptaprenyl diphosphate syntase component II	1195743	1020
SE1159	hypothetical protein	1197422	579
SE1160	DNA-binding protein II	1198470	273
SE1163	GTP-binding protein EngA	1199933	1311
SE1166	cytidylate kinase	1203122	648
SE1167	L-asparaginase	1203848	969
SE1168	thioredoxin reductase	1205028	987
SE1170	ATP-dependent DNA helicase RecQ	1207686	1380
SE1172	ferredoxin	1210123	249
SE1173	hypothetical protein	1210463	105
SE1174	hypothetical protein	1210776	540
SE1175	respiratory response protein SrrB	1211907	1767
SE1177	ribosomal large subunit pseudouridine synthase B	1214516	738
SE1179	hypothetical protein	1215781	801
SE1180	hypothetical protein	1216610	525
SE1181	site-specific recombinase	1217187	888
SE1182	ferric uptake regulator-like protein	1218117	450
SE1183	ADP-ribose pyrophosphatase	1218671	543
SE1184	hypothetical protein	1219296	909
SE1185	oxidoreductase	1220427	759
SE1186	pyrroline-5-carboxylate reductase	1221346	816
SE1187	hypothetical protein	1222211	921
SE1188	glucose-6-phosphate 1-dehydrogenase	1223555	1485
SE1189	hypothetical protein	1225068	96
SE1190	AraC family transcriptional regulator	1225231	891
SE1191	alpha-D-1,4-glucosidase	1226384	1656
SE1192	6-phosphogluconate dehydrogenase	1228209	1407
SE1193	tripeptidase	1229695	1125
SE1194	hypothetical protein	1231197	978
SE1195	hypothetical protein	1232187	438
SE1198	branched-chain alpha-keto acid dehydrogenase E1	1235137	999
SE1199	dihydrolipoamide dehydrogenase	1236150	1422
SE1200	DNA repair protein	1237831	1677
SE1201	arginine repressor ArgR	1239523	462
SE1202	geranyltranstransferase	1240290	882
SE1204	exodeoxyribonuclease VII large subunit	1241372	1338
SE1205	transcription antitermination protein NusB	1242724	390
SE1206	hypothetical protein	1243189	363
SE1207	acetyl-CoA carboxylase biotin carboxylase subunit	1243563	1359
SE1208	acetyl-CoA carboxylase, biotin carboxyl carrier protein	1244921	468
SE1209	acetylornithine aminotransferase	1245646	1131
SE1210	acetylglutamate kinase	1246776	738
SE1211	bifunctional ornithine acetyltransferase/N-acetylglutamate synthase protein	1247523	1194
SE1212	N-acetyl-gamma-glutamyl-phosphate reductase	1248735	1026
SE1213	elongation factor P	1249910	558
SE1214	Xaa-Pro dipeptidase	1250494	1062
SE1215	hypothetical protein	1251658	579
SE1216	hypothetical protein	1252250	219
SE1217	hypothetical protein	1252509	831
SE1218	hypothetical protein	1253499	387
SE1220	glycine dehydrogenase subunit 2	1254777	1509
SE1222	glycine cleavage system aminomethyltransferase T	1257644	1092
SE1224	shikimate kinase	1258953	513
SE1225	ComYC protein	1259630	372
SE1227	competence protein	1260325	450
SE1229	DNA transport machinery protein comGB	1261087	1068
SE1231	hypothetical protein	1263157	624
SE1232	hypothetical protein	1263780	327
SE1233	glucokinase	1264106	987
SE1235	hypothetical protein	1265276	1461
SE1236	5-formyltetrahydrofolate cyclo-ligase	1266737	552
SE1237	50S ribosomal protein L33	1267471	150
SE1238	penicillin-binding protein 3	1267725	2091
SE1239	hypothetical protein	1269857	102
SE1240	superoxide dismutase SodA	1270216	600
SE1241	ferric uptake regulator-like protein	1271228	420
SE1242	ABC transporter	1271650	849
SE1243	ABC transporter ATP-binding protein	1272532	792
SE1244	endonuclease IV	1273532	891
SE1245	ATP-dependent RNA helicase	1274432	1347
SE1246	hypothetical protein	1275813	1101
SE1248	RNA polymerase sigma factor RpoD	1277747	1107
SE1249	DNA primase	1279124	1797
SE1250	hypothetical protein	1281094	819
SE1251	hypothetical protein	1281924	384
SE1252	glycyl-tRNA synthetase	1282883	1392
SE1253	DNA repair protein RecO	1284404	762
SE1254	GTP-binding protein Era	1285191	900
SE1256	diacylglycerol kinase	1286494	357
SE1257	hypothetical protein	1286852	468
SE1258	phoH protein	1287320	948
SE1259	hypothetical protein	1288553	684
SE1260	hypothetical protein	1289252	990
SE1261	hypothetical protein	1290256	711
SE1262	30S ribosomal protein S21	1291811	177
SE1263	hypothetical protein	1292113	1347
SE1265	ribosomal protein L11 methyltransferase	1294219	939
SE1266	molecular chaperone DnaJ	1295161	1122
SE1267	molecular chaperone DnaK	1296427	1830
SE1268	heat shock protein GrpE	1298312	633
SE1269	heat-inducible transcriptional repressor	1298973	978
SE1270	coproporphyrinogen III oxidase	1300050	1125
SE1271	GTP-binding protein LepA	1301293	1824
SE1272	30S ribosomal protein S20	1303409	252
SE1273	DNA polymerase III subunit delta	1303778	975
SE1274	ComEC late competence protein 3	1304797	2217
SE1275	dCMP deaminase	1307017	462
SE1276	hypothetical protein	1307558	675
SE1277	hypothetical protein	1308291	720
SE1278	hypothetical protein	1309013	354
SE1279	hypothetical protein	1309367	585
SE1281	hypothetical protein	1310510	294
SE1282	shikimate dehydrogenease	1310803	819
SE1283	GTP-binding protein YqeH	1311628	1101
SE1284	hypothetical protein	1312729	528
SE1285	5'-methylthioadenosine/S-adenosylhomocysteine nucleosidase	1313276	687
SE1286	hypothetical protein	1314161	1245
SE1287	LamB/YcsF family protein	1315417	759
SE1288	acetyl-CoA carboxylase biotin carboxyl carrier subunit	1316172	1359
SE1289	acetyl-CoA carboxylase biotin carboxyl carrier subunit	1317544	441
SE1290	hypothetical protein	1317985	1005
SE1293	transcription elongation factor GreA	1321017	477
SE1294	uridine kinase	1321524	624
SE1295	protease	1322147	1269
SE1296	protease	1323433	924
SE1297	caffeoyl-CoA O-methyltransferase	1324359	636
SE1298	hypothetical protein	1325423	309
SE1299	Holliday junction resolvase-like protein	1325746	429
SE1300	hypothetical protein	1326176	261
SE1301	alanyl-tRNA synthetase	1326500	2631
SE1302	deoxyribonuclease	1329459	2433
SE1303	hypothetical protein	1331893	669
SE1304	tRNA-specific 2-thiouridylase MnmA	1332724	1119
SE1305	iron-sulfur cofactor synthesis protein-like protein	1333842	1143
SE1306	hypothetical protein	1335227	996
SE1307	hypothetical protein	1336422	144
SE1308	hypothetical protein	1336751	423
SE1309	recombination factor protein RarA	1337250	1281
SE1310	hypothetical protein	1338724	834
SE1311	aspartyl-tRNA synthetase	1340172	1767
SE1312	histidyl-tRNA synthetase	1341941	1275
SE1313	N-acetylmuramoyl-L-alanine amidase	1343587	876
SE1314	D-tyrosyl-tRNA(Tyr) deacylase	1344459	453
SE1315	GTP pyrophosphokinase	1344925	2190
SE1317	adenine phosphoribosyltransferase	1347633	519
SE1318	single-strand DNA-specific exonuclease	1348170	2274
SE1320	bifunctional preprotein translocase subunit SecD/SecF	1351188	2292
SE1321	hypothetical protein	1353818	261
SE1322	queuine tRNA-ribosyltransferase	1354094	1140
SE1323	S-adenosylmethionine:tRNA ribosyltransferase-isomerase	1355254	1065
SE1325	Holliday junction DNA helicase RuvA	1357299	603
SE1326	hypothetical protein	1357914	465
SE1327	GTPase ObgE	1358381	1293
SE1328	50S ribosomal protein L27	1359819	285
SE1329	hypothetical protein	1360115	321
SE1330	50S ribosomal protein L21	1360440	309
SE1331	cell shape determinant mreD	1360870	522
SE1332	rod shape-determining protein MreC	1361391	849
SE1333	hypothetical protein	1362637	141
SE1334	hypothetical protein	1362861	486
SE1335	hypothetical protein	1363511	180
SE1337	type IV prepilin peptidase	1364431	711
SE1338	folylpolyglutamate synthase	1365325	1266
SE1339	valyl-tRNA synthetase	1366601	2631
SE1340	DNA-3-methyladenine glycosidase	1369574	561
SE1341	hypothetical protein	1370301	1068
SE1342	glutamate-1-semialdehyde aminotransferase	1371658	1284
SE1343	delta-aminolevulinic acid dehydratase	1372965	975
SE1345	porphobilinogen deaminase	1374643	927
SE1346	hemA concentration negative effector	1375623	813
SE1347	glutamyl-tRNA reductase	1376457	1347
SE1348	ribosome biogenesis GTP-binding protein YsxC	1377973	588
SE1349	ATP-dependent protease ATP-binding subunit ClpX	1378672	1263
SE1350	trigger factor	1380221	1302
SE1351	hypothetical protein	1381683	924
SE1352	hypothetical protein	1382623	612
SE1353	50S ribosomal protein L20	1383652	357
SE1354	50S ribosomal protein L35	1384060	201
SE1355	translation initiation factor IF-3	1384288	528
SE1356	lysine-specific permease	1385023	1503
SE1357	threonyl-tRNA synthetase	1386954	1938
SE1358	primosomal protein DnaI	1389244	921
SE1359	chromosome replication initiation/membrane attachment protein	1390164	1371
SE1360	transcriptional regulator NrdR	1391535	471
SE1361	glyceraldehyde 3-phosphate dehydrogenase 2	1392525	1026
SE1363	transposase	1393653	150
SE1364	hypothetical protein	1393923	117
SE1365	dephospho-CoA kinase	1394394	612
SE1366	formamidopyrimidine-DNA glycosylase	1395021	873
SE1367	DNA polymerase I	1395909	2712
SE1368	alkaline phosphatase synthesis sensor protein	1398834	1698
SE1369	alkaline phosphatase synthesis transcriptional regulatory protein	1400531	711
SE1370	isocitrate dehydrogenase	1401557	1269
SE1371	citrate synthase	1402868	1122
SE1372	D-serine/D-alanine/glycine transporter	1404337	1359
SE1373	pyruvate kinase	1406076	1758
SE1374	6-phosphofructokinase	1407857	924
SE1375	acetyl-CoA carboxylase carboxyltransferase subunit alpha	1409003	945
SE1376	acetyl-CoA carboxylase carboxyltransferase subunit beta	1409947	858
SE1377	malate dehydrogenase	1410903	1230
SE1378	DNA polymerase III subunit alpha	1412436	3198
SE1379	hypothetical protein	1415657	939
SE1380	hypothetical protein	1416629	1299
SE1381	hypothetical protein	1418125	414
SE1382	metal-dependent hydrolase	1418839	690
SE1383	Xaa-Pro dipeptidase	1419682	1074
SE1384	alanine dehydrogenase	1420819	1116
SE1385	hypothetical protein	1422082	501
SE1387	acetate kinase	1423219	1254
SE1388	hypothetical protein	1424561	948
SE1389	2-Cys peroxiredoxin	1425637	495
SE1390	hypothetical protein	1426373	765
SE1391	thiamine biosynthesis protein ThiI	1427177	1224
SE1392	iron-sulfur cofactor synthesis protein nifZ	1428400	1149
SE1393	septation ring formation regulator EzrA	1429869	1695
SE1394	hypothetical protein	1431698	471
SE1395	hypothetical protein	1432241	117
SE1396	30S ribosomal protein S4	1432389	603
SE1397	glycerophosphoryl diester phosphodiesterase	1433261	747
SE1398	hypothetical protein	1434085	441
SE1401	D-3-phosphoglycerate dehydrogenase	1435805	1596
SE1402	hypothetical protein	1437480	1125
SE1403	PTS system N-acetylglucosamine-specific transporter subunit IIBC	1438700	1473
SE1404	acylglycerol-3-phosphate O-acyltransferase	1440382	624
SE1405	heat-shock protein htrA	1441285	1239
SE1406	tyrosyl-tRNA synthetase	1442714	1266
SE1407	sgtA protein	1444383	906
SE1408	formate--tetrahydrofolate ligase	1445378	1668
SE1409	catabolite control protein A	1447465	945
SE1410	bifunctional 3-deoxy-7-phosphoheptulonate synthase/chorismate mutase	1448710	1092
SE1412	general stress protein-like protein	1451537	492
SE1413	UDP-N-acetylmuramate--L-alanine ligase	1452103	1314
SE1414	DNA translocase stage III sporulation prot	1453437	3510
SE1415	phenylalanyl-tRNA synthetase subunit beta	1456967	597
SE1416	hypothetical protein	1457586	855
SE1417	thioredoxin-like protein	1458578	312
SE1418	endo-1,4-beta-glucanase	1458895	1086
SE1419	hypothetical protein	1460038	342
SE1421	tRNA (guanine-N(7)-)-methyltransferase	1460542	648
SE1422	hypothetical protein	1461203	801
SE1423	D-alanine aminotransferase	1462381	849
SE1424	dipeptidase PepV	1463233	1410
SE1425	hypothetical protein	1464950	429
SE1426	16S rRNA pseudouridine(516) synthase	1465396	693
SE1427	spore cortex protein-like protein	1466085	1662
SE1428	hypothetical protein	1468019	1263
SE1429	FmtB protein	1469653	11079
SE1430	hypothetical protein	1481136	312
SE1431	leucyl-tRNA synthetase	1481473	2445
SE1432	multidrug resistance protein-like protein	1484179	1215
SE1433	hypothetical protein	1485500	954
SE1434	hypothetical protein	1486450	564
SE1435	repressor of toxins Rot	1487250	300
SE1436	lysophospholipase-like protein	1488141	828
SE1437	proline dehydrogenase	1489211	1002
SE1438	6,7-dimethyl-8-ribityllumazine synthase	1490469	462
SE1439	riboflavin biosynthesis protein	1490943	1182
SE1440	riboflavin synthase subunit alpha	1492137	633
SE1441	riboflavin specific deaminase	1492776	1044
SE1442	hypothetical protein	1494256	1494
SE1443	hypothetical protein	1496088	852
SE1444	hypothetical protein	1497317	216
SE1445	hypothetical protein	1497565	120
SE1446	hypothetical protein	1497740	480
SE1448	hypothetical protein	1498655	444
SE1449	translaldolase	1499238	714
SE1450	hypothetical protein	1500228	309
SE1451	camphor resistance protein CrcB	1500575	366
SE1452	hypothetical protein	1500937	354
SE1456	2,5-didehydrogluconate reductase	1505176	837
SE1457	hypothetical protein	1506193	909
SE1458	S-adenosylmethionine synthetase	1507204	1200
SE1459	phosphoenolpyruvate carboxykinase	1508773	1593
SE1460	hypothetical protein	1510596	786
SE1462	hypothetical protein	1511903	252
SE1464	2-succinylbenzoate-CoA ligase	1513142	1425
SE1510	hypothetical protein	1559106	555
SE1511	protoporphyrinogen oxidase	1559796	1449
SE1512	ferrochelatase	1561337	924
SE1513	uroporphyrinogen decarboxylase	1562337	1080
SE1514	signal transduction protein TRAP	1563691	504
SE1516	ABC transporter ecsB	1565432	1224
SE1518	Hit-like protein	1567518	426
SE1519	hypothetical protein	1568020	372
SE1520	hypothetical protein	1568557	561
SE1521	hypothetical protein	1569319	978
SE1522	hypothetical protein	1570446	105
SE1523	3'-5' exoribonuclease	1570722	942
SE1524	hypothetical protein	1571660	2940
SE1526	hypothetical protein	1576056	345
SE1527	hypothetical protein	1576473	1131
SE1528	hypothetical protein	1577785	465
SE1530	two-component sensor histidine kinase-like protein	1579136	1134
SE1531	hypothetical protein	1580428	825
SE1532	fumarate hydratase	1581613	1386
SE1533	hypothetical protein	1583183	405
SE1534	hypothetical protein	1583743	180
SE1535	hypothetical protein	1583946	363
SE1537	rRNA methylase	1584702	471
SE1538	hypothetical protein	1585169	1143
SE1541	glutamine-binding periplasmic protein	1587875	1458
SE1542	regulatory protein	1589571	1059
SE1543	V8 protease	1590855	849
SE1545	FUR family transcriptional regulator	1600209	453
SE1546	D-3-phosphoglycerate dehydrogenase	1600757	951
SE1547	hypothetical protein	1601710	459
SE1548	glutamate-1-semialdehyde aminotransferase	1602249	1290
SE1549	hypothetical protein	1603845	1095
SE1550	ABC transporter ATP-binding protein	1605099	1737
SE1551	hypothetical protein	1607077	543
SE1552	A/G-specific adenine glycosylase	1607726	1044
SE1553	hypothetical protein	1608950	975
SE1554	teichoic acid transport protein tagG	1610110	831
SE1555	teichoic acid translocation ATP-binding protein tagH	1610949	1518
SE1558	recombination regulator RecX	1612789	804
SE1559	glycosyltransferase	1613870	810
SE1560	hypothetical protein	1615000	519
SE1561	hypothetical protein	1615818	162
SE1562	hypothetical protein	1616138	1143
SE1563	acyl-CoA thioesterase	1617417	531
SE1564	aminopeptidase	1618027	1242
SE1565	hypothetical protein	1619270	216
SE1566	protein-tyrosine-phosphatase	1619626	465
SE1567	hypothetical protein	1620098	285
SE1568	transporter	1620789	1179
SE1570	two-component sensor histidine kinase	1622643	1047
SE1571	hypothetical protein	1623686	702
SE1572	hypothetical protein	1624402	396
SE1573	methionine aminopeptidase	1624946	681
SE1574	hypothetical protein	1625874	987
SE1575	hypothetical protein	1627011	537
SE1576	cobyric acid synthase CobQ	1627988	726
SE1577	UDP-N-acetylmuramyl tripeptide synthetase-like protein	1628715	1314
SE1578	ferritin	1630250	501
SE1579	DNA polymerase III subunit alpha PolC-type	1630939	555
SE1580	DNA polymerase IV	1631524	1071
SE1581	hypothetical protein	1632903	549
SE1582	23S rRNA (uracil-5-)-methyltransferase RumA	1633589	1419
SE1583	lipid kinase	1635039	951
SE1584	aspartyl/glutamyl-tRNA amidotransferase subunit B	1636214	1428
SE1585	aspartyl/glutamyl-tRNA amidotransferase subunit A	1637654	1458
SE1586	aspartyl/glutamyl-tRNA amidotransferase subunit C	1639113	303
SE1587	high affinity proline permease	1639793	1536
SE1588	hypothetical protein	1641651	1209
SE1589	DNA ligase	1642879	1998
SE1590	ATP-depentend DNA helicase	1644880	2190
SE1591	geranylgeranylglyceryl phosphate synthase-like protein	1647066	693
SE1592	hypothetical protein	1648082	303
SE1593	adenylosuccinate lyase	1648509	1296
SE1595	hypothetical protein	1650379	627
SE1597	nicotinate phosphoribosyltransferase	1651899	1470
SE1598	nitric-oxide synthase-like protein	1653560	1068
SE1599	chorismate mutase	1654646	804
SE1600	hypothetical protein	1655902	1098
SE1601	pyrazinamidase/nicotinamidase-like protein	1657191	555
SE1602	manganese-dependent inorganic pyrophosphatase	1657800	930
SE1603	aldehyde dehydrogenase	1659029	1380
SE1604	hypothetical protein	1660520	1029
SE1614	hypothetical protein	1670974	258
SE1615	hypothetical protein	1671445	171
SE1616	hypothetical protein	1671995	1041
SE1617	hypothetical protein	1673089	837
SE1618	hypothetical protein	1673922	558
SE1619	hypothetical protein	1674532	546
SE1621	hypothetical protein	1675807	732
SE1622	ABC transporter ATP-binding protein	1676538	873
SE1624	ABC transporter ATP-binding protein	1678071	915
SE1625	GntR family transcriptional regulator	1678985	378
SE1626	hypothetical protein	1679679	171
SE1627	hypothetical protein	1680325	1287
SE1629	molecular chaperone GroEL	1683532	1620
SE1630	co-chaperonin GroES	1685207	285
SE1631	hypothetical protein	1685666	741
SE1633	hypothetical protein	1688254	795
SE1634	delta-hemolysin	1689429	78
SE1638	accessory gene regulator A	1691864	717
SE1639	fructokinase	1692648	960
SE1640	sucrose-6-phosphate hydrolase	1693614	1473
SE1641	hypothetical protein	1695252	93
SE1642	sucrose operon repressor	1695346	144
SE1644	probabale ammonium transporter	1696433	1251
SE1645	hypothetical protein	1698103	225
SE1647	redox-sensing transcriptional repressor Rex	1699944	636
SE1648	vga protein	1700927	1935
SE1649	DNA mismatch repair protein MutS	1703203	1617
SE1650	DNA-binding/iron metalloprotein/AP endonuclease	1704902	1023
SE1652	glycoprotein endopeptidase	1706355	663
SE1654	dihydroxy-acid dehydratase	1707938	1689
SE1655	acetolactate synthase large subunit	1709634	1752
SE1656	acetolactate synthase 1 regulatory subunit	1711385	234
SE1657	ketol-acid reductoisomerase	1711735	1005
SE1658	2-isopropylmalate synthase	1712762	1536
SE1659	3-isopropylmalate dehydrogenase	1714294	1044
SE1660	isopropylmalate isomerase large subunit	1715353	1371
SE1661	3-isopropylmalate dehydratase small subunit	1716724	570
SE1662	threonine dehydratase	1717302	1275
SE1667	hypothetical protein	1725342	2151
SE1668	RNA polymerase sigma factor SigB	1727780	771
SE1670	anti-sigmaB factor antagonist	1729006	327
SE1671	sigmaB regulation protein RsbU	1729432	1002
SE1672	hypothetical protein	1730778	363
SE1673	hypothetical protein	1731137	171
SE1674	alanine racemase	1731394	1149
SE1675	4'-phosphopantetheinyl transferase	1732609	354
SE1677	hypothetical protein	1733506	1506
SE1679	ATP-dependent RNA helicase	1735733	1530
SE1680	UDP-N-acetylmuramoylalanyl-D-glutamyl-2, 6-diaminopimelate-D-alanyl-D-alanyl ligase	1737562	1356
SE1681	D-alanyl-alanine synthetase A	1738929	1074
SE1682	rod shape determining protein RodA	1740393	1212
SE1684	hypothetical protein	1741703	147
SE1685	hypothetical protein	1741983	210
SE1686	hypothetical protein	1742199	294
SE1687	cardiolipin synthetase	1742666	1485
SE1688	hypothetical protein	1744332	654
SE1689	lipoprotein	1745091	873
SE1690	thiamine-phosphate pyrophosphorylase	1746052	639
SE1692	phosphomethylpyrimidine kinase	1747477	822
SE1694	SceD	1749264	660
SE1695	single strand DNA binding protein	1750311	396
SE1696	hypothetical protein	1750897	441
SE1697	(3R)-hydroxymyristoyl-ACP dehydratase	1751655	438
SE1698	UDP-N-acetylglucosamine 1-carboxyvinyltransferase	1752126	1266
SE1699	ATP synthase F0F1 subunit epsilon	1753883	405
SE1700	ATP synthase F0F1 subunit beta	1754307	1413
SE1701	ATP synthase F0F1 subunit gamma	1755741	867
SE1702	ATP synthase F0F1 subunit alpha	1756692	1512
SE1703	ATP synthase F0F1 subunit delta	1758226	540
SE1704	ATP synthase F0F1 subunit B	1758765	516
SE1705	ATP synthase F0F1 subunit C	1759378	213
SE1706	ATP synthase F0F1 subunit A	1759633	729
SE1707	hypothetical protein	1760387	351
SE1708	UDP-GlcNAc 2-epimerase	1760890	1149
SE1709	uracil phosphoribosyltransferase	1762060	630
SE1710	serine hydroxymethyltransferase	1762718	1239
SE1711	hypothetical protein	1763981	525
SE1712	phosphatase	1764615	420
SE1713	hypothetical protein	1765031	1044
SE1716	peptide chain release factor 1	1767060	1077
SE1717	thymidine kinase	1768136	600
SE1718	50S ribosomal protein L31 type B	1769022	258
SE1719	transcription termination factor Rho	1769396	1317
SE1720	aldehyde dehydrogenase	1771011	1428
SE1722	UDP-N-acetylglucosamine 1-carboxyvinyltransferase	1774426	1260
SE1723	fructose-bisphosphate aldolase	1776046	861
SE1724	hypothetical protein	1777126	522
SE1725	CTP synthetase	1777874	1608
SE1726	DNA-directed RNA polymerase subunit delta	1779818	537
SE1727	spermine/spermidine acetyltransferase blt	1780465	861
SE1728	pantothenate kinase	1781628	798
SE1729	hypothetical protein	1782647	666
SE1730	hypothetical protein	1783486	1191
SE1731	amidase	1784676	1185
SE1732	S-ribosylhomocysteinase	1786088	471
SE1733	hypothetical protein	1786709	351
SE1734	phosphopentomutase	1787056	1191
SE1735	pyrimidine-nucleoside phosphorylase	1788259	1302
SE1736	2-deoxyribose-5-phosphate aldolase	1789593	663
SE1737	purine nucleoside phosphorylase	1790463	711
SE1738	general stress protein 20U	1791297	447
SE1739	hypothetical protein	1791931	411
SE1740	hypothetical protein	1792522	1377
SE1741	hypothetical protein	1793963	126
SE1742	hypothetical protein	1794131	228
SE1743	mannnose-6 phospate isomelase pmi	1794413	939
SE1745	hypothetical protein	1795993	657
SE1747	czrB protein	1797104	972
SE1748	hypothetical protein	1798336	909
SE1749	lytic regulatory protein	1799347	1005
SE1750	hypothetical protein	1800656	858
SE1751	glucosamine--fructose-6-phosphate aminotransferase	1802008	1806
SE1752	phosphoglucosamine mutase	1804445	1356
SE1753	hypothetical protein	1805825	936
SE1754	hypothetical protein	1806761	810
SE1756	ATP-binding Mrp-like protein	1813608	1068
SE1757	multidrug resistance protein	1814826	1440
SE1758	hypothetical protein	1816535	471
SE1759	multidrug transporter	1817193	1338
SE1760	hemolysin III	1818769	684
SE1761	UDP-N-acetylglucosamine pyrophosphorylase	1819471	1188
SE1762	hypothetical protein	1820713	510
SE1763	hypothetical protein	1821399	261
SE1764	heme-degrading monooxygenase IsdG	1821812	315
SE1765	hypothetical protein	1822305	1374
SE1766	ferrichrome ABC transporter	1823975	966
SE1767	ferrichrome ABC transporter	1824937	1032
SE1768	ferrichrome ABC transporter	1825980	1005
SE1769	hypothetical protein	1827177	1062
SE1770	hypothetical protein	1828242	1758
SE1772	hypothetical protein	1831273	1962
SE1774	alkaline shock protein 23	1833295	501
SE1775	hypothetical protein	1833869	240
SE1776	hypothetical protein	1834121	582
SE1777	alginate lyase	1835454	1011
SE1778	quinone oxidoreductase	1836563	1005
SE1779	alkanal monooxygenase subunit alpha	1837679	1047
SE1780	hypothetical protein	1838802	870
SE1781	6-phospho-beta-galactosidase	1839939	1413
SE1782	lactose-specificiibc component	1841367	1749
SE1783	PTS system lactose-specific transporter subunit IIA	1843121	315
SE1784	tagatose 1,6-diphosphate aldolase	1843455	978
SE1785	tagatose-6-phosphate kinase	1844436	933
SE1786	galactose-6-phosphate isomerase subunit LacB	1845381	516
SE1787	galactose-6-phosphate isomerase subunit LacA	1845911	429
SE1788	lactose phosphotransferase system repressor	1846706	756
SE1789	NAD-dependent deacetylase	1847761	741
SE1790	30S ribosomal protein S9	1848763	393
SE1791	50S ribosomal protein L13	1849175	438
SE1792	tRNA pseudouridine synthase A	1849873	804
SE1794	cobalt transporter ATP-binding subunit	1851476	861
SE1795	cobalt transporter ATP-binding subunit	1852333	810
SE1796	50S ribosomal protein L17	1853473	369
SE1797	DNA-directed RNA polymerase subunit alpha	1853858	945
SE1798	30S ribosomal protein S11	1854879	390
SE1799	30S ribosomal protein S13	1855291	366
SE1800	50S ribosomal protein L36	1855679	114
SE1801	translation initiation factor IF-1	1855824	219
SE1802	adenylate kinase	1856230	648
SE1803	preprotein translocase subunit SecY	1856895	1293
SE1804	50S ribosomal protein L15	1858187	441
SE1805	50S ribosomal protein L30	1858644	180
SE1806	30S ribosomal protein S5	1858840	501
SE1807	50S ribosomal protein L18	1859360	363
SE1808	50S ribosomal protein L6	1859754	537
SE1809	30S ribosomal protein S8	1860315	399
SE1810	30S ribosomal protein S14	1860744	186
SE1811	50S ribosomal protein L5	1860952	540
SE1813	50S ribosomal protein L14	1861829	423
SE1815	30S ribosomal protein S17	1862275	264
SE1817	50S ribosomal protein L16	1862762	435
SE1818	30S ribosomal protein S3	1863199	654
SE1819	50S ribosomal protein L22	1863876	354
SE1820	30S ribosomal protein S19	1864257	279
SE1821	50S ribosomal protein L2	1864602	834
SE1822	50S ribosomal protein L23	1865464	276
SE1823	50S ribosomal protein L4	1865739	624
SE1824	50S ribosomal protein L3	1866391	663
SE1825	30S ribosomal protein S10	1867081	309
SE1826	hypothetical protein	1867745	399
SE1827	hypothetical protein	1868200	1335
SE1828	DNA topoisomerase III	1869647	2136
SE1829	glucose uptake protein-like protein	1872073	864
SE1830	3-oxoacyl-ACP reductase	1872964	792
SE1831	hypothetical protein	1873950	909
SE1832	hypothetical protein	1875000	171
SE1833	hypothetical protein	1875462	318
SE1834	acriflavin resistance protein	1875830	3156
SE1835	FmhB protein	1879062	1251
SE1836	hypothetical protein	1880712	762
SE1837	MarR family transcriptional regulator	1881645	432
SE1838	hypothetical protein	1882076	1194
SE1840	hypothetical protein	1884135	351
SE1841	molybdenum cofactor biosynthesis protein A	1884887	1023
SE1842	molybdopterin-guanine dinucleotide biosynthesis protein MobA	1885922	606
SE1843	moaD protein	1886533	234
SE1844	molybdopterin converting factor subunit 2 moa	1886763	453
SE1845	mobB protein	1887216	477
SE1846	molybdopterin biosynthesis protein moeA	1887689	1260
SE1847	molybdenum cofactor biosynthesis protein MoaC	1889010	489
SE1848	molybdopterin biosynthesis moaB	1889559	531
SE1849	molybdopterin biosynthesis protein moeB	1890110	1002
SE1850	molybdenum transport ATP-binding protein ModC	1891187	621
SE1851	modB protein	1891808	672
SE1852	modA protein	1892493	786
SE1853	formate dehydrogenase subunit delta	1893497	390
SE1855	hypothetical protein	1894399	756
SE1856	biotin biosynthesis protein	1895191	549
SE1857	IAG-nucleoside hydrolase	1895849	942
SE1858	butyryl-CoA dehydrogenase	1897109	1146
SE1860	urea transporter	1898684	903
SE1861	urease subunit gamma	1899853	303
SE1862	urease subunit beta	1900169	402
SE1863	urease subunit alpha	1900573	1716
SE1865	urease accessory protein UreF	1902747	690
SE1866	urease accessory protein UreG	1903449	615
SE1867	urease accessory protein UreD	1904063	837
SE1868	sarR protein	1905004	345
SE1869	hypothetical protein	1905753	324
SE1870	hypothetical protein	1906112	729
SE1871	transcription regulator	1906879	1974
SE1873	Na+/H+ antiporter	1910646	1398
SE1874	D-octopine dehydrogenase	1912108	1071
SE1875	hypothetical protein	1913560	495
SE1876	secretory antigen SsaA	1914377	474
SE1877	SMR-type multidrug efflux transporter	1914925	405
SE1878	SMR-type multidrug efflux transporter	1915335	318
SE1879	glycerate dehydrogenase	1915730	954
SE1880	hypothetical protein	1916824	1125
SE1881	autolysin E	1918331	777
SE1882	hypothetical protein	1919129	276
SE1883	lyt divergon expression attenuator LytR	1920040	951
SE1884	suppressor protein suhB	1921179	816
SE1885	hypothetical protein	1922422	690
SE1886	protein of pXO2-46	1923290	747
SE1887	hypothetical protein	1924076	348
SE1888	hypothetical protein	1924603	1053
SE1889	N-acetylmuramic acid-6-phosphate etherase	1925652	888
SE1890	PTS system sucrose-specific transporter subunit IIBC	1926552	1425
SE1891	RpiR family transcriptional regulator	1927990	873
SE1892	transport protein	1928985	1377
SE1893	hypothetical protein	1930760	357
SE1894	hypothetical protein	1931182	117
SE1901	hypothetical protein	1938157	513
SE1902	Na+/H+ antiporter	1938966	1302
SE1903	hypothetical protein	1940573	588
SE1904	hypothetical protein	1941204	612
SE1905	dehydrogenase	1942102	882
SE1906	amino acid amidohydrolase	1943080	1119
SE1907	formimidoylglutamase	1944668	936
SE1908	hypothetical protein	1945851	1149
SE1909	hypothetical protein	1947465	96
SE1910	hypothetical protein	1947561	186
SE1911	ribose-5-phosphate isomerase A	1947985	693
SE1912	hypothetical protein	1948843	681
SE1913	aldose 1-epimerase	1949596	1011
SE1914	ribulokinase	1951194	1611
SE1917	hypothetical protein	1953377	474
SE1918	hypothetical protein	1953857	93
SE1919	DNA-3-methyladenine glycosidase	1954146	618
SE1920	hypothetical protein	1954918	804
SE1921	hypothetical protein	1955718	561
SE1923	hypothetical protein	1956275	321
SE1924	sodium/glutamate symporter	1956912	1209
SE1925	isopentenyl pyrophosphate isomerase	1958275	1050
SE1926	divalent cation transport	1959364	948
SE1927	hypothetical protein	1960418	477
SE1928	hypothetical protein	1960897	390
SE1929	esterase	1961422	900
SE1930	hypothetical protein	1962539	633
SE1932	multidrug resistance protein	1963352	1977
SE1933	hypothetical protein	1965341	648
SE1934	transcriptional regulator	1966129	552
SE1935	TcaB protein	1966717	1212
SE1936	TcaA protein	1967986	1389
SE1937	TcaR transcription regulator	1969654	456
SE1938	hypothetical protein	1970297	957
SE1939	ABC transporter ATP-binding protein	1971593	669
SE1940	hypothetical protein	1972261	1053
SE1942	two component histidine kinase sensor	1974112	1356
SE1943	malate:quinone oxidoreductase	1975611	1488
SE1944	hypothetical protein	1977409	1158
SE1945	L-lactate permease lctP-like protein	1978771	1602
SE1946	hypothetical protein	1980722	1680
SE1947	TpgX protein	1982533	648
SE1948	teichoic acid biosynthesis protein F	1983309	2166
SE1949	transcription repressor of sporulation, septation and degradation PaiA	1985746	540
SE1950	hypothetical protein	1986526	993
SE1951	attachment to host cells and virulence	1987582	402
SE1952	hypothetical protein	1988052	417
SE1956	hypothetical protein	1989758	231
SE1957	copper export proteins	1990129	405
SE1958	cationic transporter	1991140	948
SE1959	PTS system sucrose-specific transporter subunit IIBC	1992177	1446
SE1960	hypothetical protein	1993776	378
SE1961	transcription regulatory protein	1995316	2106
SE1962	general stress protein 26	1997452	465
SE1963	hypothetical protein	1998107	351
SE1964	proton/sodium-glutamate symport protein	1998680	1281
SE1965	hypothetical protein	2000125	366
SE1966	NAD(P)H-flavin oxidoreductase	2000614	639
SE1967	transcriptional regulator	2001408	447
SE1968	nitrite extrusion protein	2002559	1164
SE1969	response regulators of two-component regulatory	2003979	657
SE1970	two component sensor histidine kinase	2004664	1035
SE1971	hypothetical protein	2005708	453
SE1972	nitrate reductase subunit gamma	2006180	678
SE1976	uroporphyrin-III C-methyltransferase	2012823	936
SE1978	nitrite reductase	2014066	2406
SE1979	NirR protein	2016909	720
SE1981	nickel ABC transporter nickel-binding protein	2017878	1476
SE1984	hypothetical protein	2021649	537
SE1985	NirC protein	2022628	822
SE1986	hypothetical protein	2023684	471
SE1987	hypothetical protein	2024436	597
SE1988	hypothetical protein	2025056	369
SE1989	fmhA protein	2025779	1248
SE1991	ABC transporter ATP binding subunit	2027691	732
SE1992	ABC transporter permease	2028419	495
SE1993	ABC transporter periplasmic amino acid-binding protein	2029119	789
SE1994	hypothetical protein	2030098	129
SE1995	2,3-bisphosphoglycerate-dependent phosphoglycerate mutase	2030412	687
SE1996	hypothetical protein	2031374	888
SE1997	hypothetical protein	2032546	387
SE1998	hypothetical protein	2032953	1473
SE1999	glycerate kinase	2034710	1152
SE2000	hypothetical protein	2035892	702
SE2001	bicyclomycin resistance protein TcaB	2036854	1203
SE2002	hypothetical protein	2038363	609
SE2003	hypothetical protein	2039034	810
SE2004	amino acid ABC transporter-like protein	2040161	1377
SE2005	hypothetical protein	2041685	1830
SE2007	beta-lactamase	2043801	1518
SE2008	lipoprotein	2045479	837
SE2009	2-dehydropantoate 2-reductase	2046438	933
SE2010	integral membrane efflux protein	2047794	1401
SE2011	two-component sensor histidine kinase	2049618	1776
SE2013	murein hydrolase regulator LrgA	2052267	459
SE2014	antiholin-like protein LrgB	2052729	702
SE2015	opuCD protein	2053612	696
SE2016	glycine betaine/carnitine/choline ABC transporter opuCC	2054307	894
SE2017	opuCB protein	2055268	636
SE2018	glycine betaine/carnitine/choline ABC transporter ATP-binding opuCA	2055906	1257
SE2019	sorbitol dehydrogenase	2057652	1053
SE2021	amino acid transporter	2059305	1680
SE2022	para-nitrobenzyl esterase chain A	2061288	1368
SE2023	chloramphenicol resistance protein	2062738	1179
SE2024	hypothetical protein	2064055	777
SE2026	hypothetical protein	2065782	180
SE2027	hypothetical protein	2066093	819
SE2028	glutamate synthase	2067020	1578
SE2029	hypothetical protein	2068650	468
SE2030	endo-1,4-beta-glucanase	2069301	1077
SE2031	hypothetical protein	2070394	189
SE2032	short chain dehydrogenase	2070745	819
SE2033	exopolyphosphatase	2071876	1533
SE2034	polyphosphate kinase	2073432	2205
SE2035	acetylornithine deacetylase	2075803	1257
SE2036	oxidoreductase	2077148	693
SE2037	hypothetical protein	2078203	147
SE2038	hypothetical protein	2078632	192
SE2039	hypothetical protein	2078975	2568
SE2040	mutator protein mutT	2081835	408
SE2042	phosphomannomutase	2084208	1641
SE2043	UTP-glucose-1-phosphate uridylyltransferase	2086062	702
SE2044	gluconate permease	2087176	1359
SE2045	gluconokinase	2088584	1542
SE2046	gluconate operon transcriptional repressor	2090149	681
SE2047	glycerol-3-phosphate transporter	2091198	1359
SE2048	MerR family transcriptional regulator	2092714	717
SE2050	hypothetical protein	2093516	882
SE2052	GTP-pyrophosphokinase	2095734	702
SE2053	hypothetical protein	2096699	414
SE2054	hypothetical protein	2097190	1836
SE2055	hypothetical protein	2099268	291
SE2056	glucarate transporter	2099712	1275
SE2058	glycine oxidase	2102249	1119
SE2060	thiazole synthase	2103553	768
SE2061	molybdopterin biosynthesis protein moeB	2104322	999
SE2062	alkaline phosphatase	2105428	615
SE2063	fructose-bisphosphatase	2106216	1965
SE2064	sodium/hydrogen exchanger	2108403	1797
SE2065	hypothetical protein	2110328	129
SE2066	hypothetical protein	2110538	1050
SE2067	glycine betaine aldehyde dehydrogenase gbsA	2111821	1440
SE2068	Zn-binding lipoprotein adcA	2113331	930
SE2069	hypothetical protein	2114445	282
SE2070	hypothetical protein	2114988	798
SE2071	aldehyde dehydrogenase	2116730	1494
SE2072	hypothetical protein	2118223	132
SE2073	NAD(P)H-flavin oxidoreductase	2118601	663
SE2074	D-lactate dehydrogenase	2119510	993
SE2075	hypothetical protein	2120689	810
SE2076	sortase	2121843	612
SE2077	N-acetyltransferase	2122620	495
SE2080	L-serine dehydratase	2125619	900
SE2081	beta-subunit of L-serine dehydratas	2126531	681
SE2082	regulatory protein pfoR	2127214	1044
SE2083	hypothetical protein	2128910	786
SE2084	hypothetical protein	2129837	105
SE2085	gluconokinase	2129969	1491
SE2086	ribokinase	2131750	924
SE2087	D-ribose pyranase	2132727	405
SE2088	ribose transporter RbsU	2133153	882
SE2089	gamma-glutamyltranspeptidase	2134290	1605
SE2091	poly-gamma-glutamate synthesis protein PgsA	2136048	1074
SE2092	poly-gamma-glutamate synthesis protein PgsC	2137145	453
SE2093	poly-gamma-glutamate synthesis protein PgsB	2137599	1158
SE2094	hypothetical protein	2139204	318
SE2095	hypothetical protein	2139593	981
SE2096	hypothetical protein	2140656	864
SE2097	thioredoxin	2141687	327
SE2098	sorbitol dehydrogenase-like protein	2142236	1053
SE2102	PTS enzyme II glucose-specific transporter subunit factor IIABC	2144582	2028
SE2103	pyruvate oxidase	2146853	1740
SE2104	hypothetical protein	2148642	690
SE2105	hypothetical protein	2149328	393
SE2106	transcription regulator	2150032	885
SE2107	hypothetical protein	2151104	216
SE2108	secretory antigen SsaA	2151577	432
SE2109	hydroxymethylglutaryl-CoA reductase	2152085	1278
SE2110	3-hydroxy-3-methylglutaryl-CoA synthase	2153607	1167
SE2111	methylated-DNA--protein-cysteine S-methyltransferase	2155025	519
SE2112	hypothetical protein	2155848	465
SE2113	hypothetical protein	2156495	183
SE2114	feoB protein	2156692	1995
SE2115	hypothetical protein	2158692	228
SE2116	1-pyrroline-5-carboxylate dehydrogenase	2159214	1545
SE2117	dehydrogenase	2161260	870
SE2118	hypothetical protein	2162332	207
SE2120	mercuric ion-binding protein	2165291	207
SE2121	D-lactate dehydrogenase	2165551	999
SE2122	N-succinyldiaminopimelate aminotransferase	2166562	1176
SE2125	acyltransferase	2169421	1809
SE2126	hypothetical protein	2171734	708
SE2128	hypothetical protein	2173097	1425
SE2130	D-serine/D-alanine/glycine transporter	2175982	1380
SE2131	hypothetical protein	2177568	858
SE2132	dihydroorotate dehydrogenase 2	2178649	1065
SE2133	hypothetical protein	2179780	297
SE2135	hypothetical protein	2180645	717
SE2136	TcaA protein	2181637	1332
SE2137	hypothetical protein	2182972	306
SE2140	pantoate--beta-alanine ligase	2184785	861
SE2142	2-dehydropantoate 2-reductase	2186499	903
SE2143	alpha-acetolactate decarboxylase	2187798	705
SE2144	acetolactate synthase	2188614	1665
SE2145	L-lactate dehydrogenase	2190341	951
SE2146	transcription regulator	2192125	882
SE2147	amino acid transporter	2193550	1452
SE2148	4-aminobutyrate aminotransferase	2195129	1338
SE2149	hypothetical protein	2196463	207
SE2150	hypothetical protein	2196732	432
SE2151	hypothetical protein	2197267	930
SE2152	hypothetical protein	2198468	591
SE2154	coenzyme A disulfide reductase	2199851	1362
SE2155	hypothetical protein	2201425	96
SE2156	fructose-1,6-bisphosphate aldolase	2201517	891
SE2158	malate:quinone oxidoreductase	2203858	1500
SE2159	hypothetical protein	2205566	819
SE2160	pyruvate phosphate dikinase	2206386	2628
SE2161	acetate-CoA ligase	2209361	1596
SE2162	hypothetical protein	2211293	447
SE2163	hypothetical protein	2211767	219
SE2165	choline dehydrogenase	2213929	1719
SE2166	glycine betaine aldehyde dehydrogenase gbsA	2215807	1491
SE2167	hypothetical protein	2217767	567
SE2168	choline transporter	2218380	1623
SE2169	hypothetical protein	2220237	108
SE2170	anaerobic C4-dicarboxylate transporter	2220423	1335
SE2171	anaerobic ribonucleotide reductase activator protein	2222085	537
SE2172	anaerobic ribonucleoside triphosphate reductase	2222618	1851
SE2173	hypothetical protein	2224787	306
SE2174	adenylyl-sulfate kinase	2225416	600
SE2175	sulfate adenylyltransferase	2226031	1179
SE2176	hypothetical protein	2227233	897
SE2177	precorrin-2 dehydrogenase	2228150	612
SE2178	uroporphyrin-III C-methyltransferase	2228836	789
SE2179	sulfite reductase subunit beta	2229637	1719
SE2180	sulfite reductase (NADPH) flavoprotein	2231375	1845
SE2181	phosphoadenosine phosphosulfate reductase	2233517	732
SE2183	glutathione peroxidase	2234562	477
SE2184	dihydrolipoamide dehydrogenase	2235051	1350
SE2185	transcriptional regulator	2236411	519
SE2186	hypothetical protein	2237071	750
SE2187	hypothetical protein	2237826	1257
SE2188	hypothetical protein	2239296	1110
SE2189	hypothetical protein	2240402	1185
SE2190	hypothetical protein	2241714	99
SE2191	hypothetical protein	2242066	588
SE2192	ABC transporter ATP-binding protein	2242760	2013
SE2193	ABC transporter ATP-binding protein	2244774	750
SE2194	two-component sensor histidine kinase	2245634	897
SE2195	two-component response regulator	2246536	666
SE2196	hypothetical protein	2247232	180
SE2197	alkaline phosphatase	2247708	1470
SE2198	hypothetical protein	2249300	1545
SE2199	teichoic acid biosynthesis protein F	2251035	2334
SE2200	hypothetical protein	2253566	102
SE2202	hypothetical protein	2255826	102
SE2205	hypothetical protein	2259573	153
SE2207	hypothetical protein	2260093	339
SE2209	transcriptional regulator	2261339	447
SE2210	indole-3-pyruvate decarboxylase	2261957	1650
SE2211	hypothetical protein	2263799	126
SE2212	hypothetical protein	2263953	1167
SE2213	tributyrin esterase	2265373	759
SE2214	transcription regulator Crp/Fnr family protein	2266424	687
SE2215	arginine/oirnithine antiporter	2267329	1404
SE2216	ornithine carbamoyltransferase	2268996	1008
SE2217	arginine deiminase	2270108	1236
SE2218	arginine repressor ArgR	2271682	462
SE2219	zinc metalloproteinase aureolysin	2272657	1524
SE2220	succinyl-diaminopimelate desuccinylase	2274613	1245
SE2221	hypothetical protein	2276196	501
SE2225	acetoin reductase	2279436	789
SE2226	hypothetical protein	2280454	195
SE2227	BigG family transcription antiterminator	2280966	1872
SE2228	PTS system fructose-specific transporter subunit II	2282922	1941
SE2229	mannose-6-phosphate isomerase	2284878	951
SE2230	phage infection protein	2286139	2859
SE2231	N-acetylmuramoyl-L-alanine amidase	2289285	1968
SE2232	hypothetical protein	2291620	2031
SE2233	general stress protein 170	2293900	429
SE2234	hypothetical protein	2294642	177
SE2238	TcaB protein	2296417	1173
SE2239	hypothetical protein	2297930	357
SE2240	methionine sulfoxide reductase A	2298434	480
SE2241	hypothetical protein	2299083	360
SE2243	accessory Sec system glycosyltransferase GtfA	2300869	1509
SE2244	accessory Sec system translocase SecA2	2302395	2391
SE2253	phosphonates transport permease	2318734	816
SE2254	phosphonates transport permease	2319546	801
SE2255	transport system protein	2320348	774
SE2256	alkylphosphonate ABC transporter	2321235	957
SE2257	hypothetical protein	2322426	1551
SE2258	lactococcal phosphatase-like protein	2324073	1536
SE2259	chloramphenicol resistance protein YfhI	2325708	1176
SE2261	glutamine amidotransferase subunit PdxT	2329325	558
SE2262	pyridoxal biosynthesis lyase PdxS	2329885	888
SE2263	GntR family transcriptional regulator	2331100	1134
SE2266	lysyl-tRNA synthetase	2338923	1488
SE2267	2-amino-4-hydroxy-6- hydroxymethyldihydropteridine pyrophosphokinase	2340746	480
SE2270	cysteine synthase	2342683	933
SE2271	heat shock protein 33	2343952	882
SE2272	cell-division protein	2345088	2103
SE2273	hypoxanthine-guanine phosphoribosyltransferase-like protein	2347465	540
SE2274	hypothetical protein	2348004	1299
SE2275	hypothetical protein	2349580	402
SE2276	cell-division initiation protein	2350075	402
SE2277	hypothetical protein	2350500	264
SE2278	hypothetical protein	2350760	1191
SE2280	transcription-repair coupling factor	2353478	3510
SE2281	peptidyl-tRNA hydrolase	2356984	573
SE2282	50S ribosomal protein L25/general stress protein Ctc	2357809	660
SE2283	ribose-phosphate pyrophosphokinase	2358638	966
SE2284	bifunctional N-acetylglucosamine-1-phosphate uridyltransferase/glucosamine-1-phosphate acetyltransferase	2359747	1356
SE2285	regulatory protein SpoVG	2361712	309
SE2286	translation initiation inhibitor-like protein	2362080	381
SE2287	pur operon repressor	2362482	825
SE2288	4-diphosphocytidyl-2C-methyl-D-erythritol kinase	2363321	849
SE2289	veg protein	2364562	264
SE2290	dimethyladenosine transferase	2364925	891
SE2291	hypothetical protein	2365816	546
SE2292	deoxyribonuclease	2366568	771
SE2293	methionyl-tRNA synthetase	2367366	1971
SE2294	hypothetical protein	2369546	840
SE2296	hypothetical protein	2370628	726
SE2297	DNA replication intiation control protein YabA	2371449	348
SE2298	signal peptidase II-like protein	2371813	804
SE2299	DNA polymerase III delta' subunit	2372618	927
SE2300	hypothetical protein	2373850	330
SE2301	thymidylate kinase	2374213	612
SE2302	lysine decarboxylase	2374828	1338
SE2303	spermidine acetyltransferase	2376194	534
SE2305	recombination protein RecR	2382900	597
SE2306	hypothetical protein	2383503	318
SE2307	DNA polymerase III subunits gamma and tau	2383909	1707
SE2308	hypothetical protein	2385682	531
SE2311	glutamate synthase subunit beta	2389534	1464
SE2312	glutamate synthase large subunit	2391015	4497
SE2313	transcription activator of glutamate synthase operon	2395703	882
SE2314	hypothetical protein	2396721	1113
SE2315	hypothetical protein	2397830	786
SE2316	hypothetical protein	2399128	387
SE2317	hypothetical protein	2399702	279
SE2318	poly (glycerol-phosphate) alpha-glucosyltransferase	2400355	1506
SE2319	autolysin (N-acetylmuramoyl-L-alanine amidase	2401987	975
SE2320	lactococcal lipoprotein	2403486	846
SE2321	ABC transporter permease	2404375	660
SE2322	ABC transporter ATP-binding protein	2405037	1026
SE2323	cystathionine gamma-synthase	2406309	1146
SE2325	hypothetical protein	2408658	540
SE2326	sodium-dependent transporter	2409376	1251
SE2327	hypothetical protein	2410849	243
SE2328	carboxylesterase	2411106	729
SE2329	hypothetical protein	2411941	672
SE2330	hypothetical protein	2413154	369
SE2332	hypothetical protein	2413635	2568
SE2333	NADH dehydrogenase subunit 5	2416220	1497
SE2334	hypothetical protein	2418787	264
SE2335	hypothetical protein	2419289	1203
SE2336	hypothetical protein	2420662	384
SE2337	regulatory protein PfoR	2421560	1029
SE2347	GMP synthase	2427603	1542
SE2348	inositol-monophosphate dehydrogenase	2429311	1467
SE2349	xanthine permease	2430815	1269
SE2350	xanthine phosphoribosyltransferase	2432083	579
SE2351	hypothetical protein	2433258	408
SE2352	hypothetical protein	2433793	666
SE2353	hypothetical protein	2434584	903
SE2354	proton/sodium-glutamate symport protein	2435795	1389
SE2355	nitro/flavin reductase	2437307	765
SE2356	2-oxo-hepta-3-ene-1,7-dioate hydratase	2438203	780
SE2357	alkyl hydroperoxide reductase	2439427	570
SE2358	alkyl hydroperoxide reductase	2440011	1524
SE2360	hypothetical protein	2441795	624
SE2362	hypothetical protein	2442638	378
SE2364	phosphoglycerate mutase Gpm3p	2443375	591
SE2365	hypothetical protein	2443986	666
SE2366	hypothetical protein	2444878	96
SE2367	hypothetical protein	2445090	255
SE2368	hypothetical protein	2445566	261
SE2369	hypothetical protein	2445931	132
SE2370	30S ribosomal protein S18	2446296	243
SE2371	single-strand DNA-binding protein of phage phi PVL	2446583	510
SE2372	30S ribosomal protein S6	2447115	297
SE2373	1,4-beta-N-acetylmuramidase	2447796	810
SE2374	hypothetical protein	2448679	192
SE2375	GTP-dependent nucleic acid-binding protein EngD	2449103	1098
SE2376	hypothetical protein	2450212	204
SE2377	hypothetical protein	2450436	876
SE2378	transcription terminator	2451466	843
SE2379	cystathionine gamma-synthase	2453037	1104
SE2381	bifunctional homocysteine S-methyltransferase/5,10-methylenetetrahydrofolate reductase protein	2455266	1839
SE2382	5-methyltetrahydropteroyltriglutamate-- homocysteine S-methyltransferase	2457101	2247
SE2383	hypothetical protein	2459369	744
SE2384	acetyl-CoA acyltransferase	2460330	1185
SE2385	hypothetical protein	2462360	132
SE2386	hypothetical protein	2462846	204
SE2387	hypothetical protein	2463175	606
SE2396	transporter	2477264	1386
SE2397	type-1 signal peptidase 1B	2478711	579
SE2398	hypothetical protein	2479355	645
SE2399	hypothetical protein	2480015	402
SE2401	vraE protein	2481437	1881
SE2402	hypothetical protein	2483362	192
SE2403	glycerol ester hydrolase	2483625	2046
SE2404	hypothetical protein	2486541	93
SE2405	hypothetical protein	2486669	1197
SE2407	hypothetical protein	2488541	1119
SE2408	hypothetical protein	2489897	630
SE2409	hypothetical protein	2490717	570
SE2410	AcrR family transcriptional regulator	2491506	540
SE2412	hypothetical protein	2492422	360
SE2414	DNA-binding protein Spo0J-like protein	2493181	840
SE2415	16S rRNA methyltransferase GidB	2494064	720
SE2416	tRNA uridine 5-carboxymethylaminomethyl modification enzyme GidA	2494783	1878
SE2417	tRNA modification GTPase TrmE	2496733	1380
SE2418	ribonuclease P	2498258	348
SE2419	50S ribosomal protein L34	2498764	138
